# Supplementary material for: Enteric Bacterial Metabolites Propionic and Butyric Acid Modulate Gene Expression, Including CREB-Dependent Catecholaminergic Neurotransmission, in PC12 Cells - Possible Relevance to Autism Spectrum Disorders
Source: PLoS One. 2014 Aug 29;9(8):e103740. doi: 10.1371/journal.pone.0103740 (PMC4149359; doi:10.1371/journal.pone.0103740)
Supplement: Table S1 — List of differentially expressed genes unique for PPA. (XLS) [file pone.0103740.s001.xls]

## Sheet: sheet1
Expression data only					10 mM PPA
#	Gene Symbol	Protein	Class	Protein name	Signal
1	ACAT1	THIL_HUMAN		Acetyl-CoA acetyltransferase, mitochondrial precursor	2.003
2	ACY1	ACY1_HUMAN		Aminoacylase-1	29.511
3	ACY3	ACY3_HUMAN		Aspartoacylase-2	2.833
4	ADAMTSL4	ATL4_HUMAN		ADAMTS-like protein 4 precursor	2.317
5	ADHFE1	ADHFE1		alcohol dehydrogenase, iron containing, 1	4.508
6	AGRN	AGRIN_HUMAN		Agrin precursor	2.158
7	AHCY	SAHH_HUMAN		Adenosylhomocysteinase	-2.399
8	APBB3	APBB3_HUMAN		Amyloid beta A4 precursor protein-binding family B member 3	2.012
9	APC	APC_HUMAN		Adenomatous polyposis coli protein	2.913
10	AQR	AQR_HUMAN		Intron-binding protein aquarius	-2.1
11	ARHGAP27	ARHGAP27		Rho GTPase activating protein 27	-4.772
12	ARHGEF5	ARHG5_HUMAN		Rho guanine nucleotide exchange factor 5	-2.171
13	ARID2	ARID2_HUMAN		AT-rich interactive domain-containing protein 2	2.219
14	ARL4A	ARL4A_HUMAN		ADP-ribosylation factor-like protein 4A	-2.25
15	ARL6IP6	AR6P6_HUMAN		ARL-6-interacting protein 6	-3.353
16	ARMCX1	ARMX1_HUMAN		Armadillo repeat-containing X-linked protein 1	-2.335
17	ARMET	ARMET_HUMAN		Protein ARMET precursor	-2.631
18	ATP2B2	AT2B2_HUMAN		Plasma membrane calcium-transporting ATPase 2	-2.035
19	ATR	ATR_HUMAN		Serine/threonine-protein kinase ATR	-3.995
20	ATXN7	ATX7_HUMAN		Ataxin-7	2.715
21	BBS7	BBS7_HUMAN		Bardet-Biedl syndrome 7 protein	2.045
22	BDKRB2	BKRB2_HUMAN		B2 bradykinin receptor	2.528
23	BET1	BET1_HUMAN		BET1 homolog	-2.022
24	BHMT	BHMT1_HUMAN		Betaine--homocysteine S-methyltransferase 1	-2.018
25	BNIP2	BNIP2_HUMAN		BCL2/adenovirus E1B 19 kDa protein-interacting protein 2	-2.244
26	BRUNOL6	CELF6_HUMAN		CUG-BP- and ETR-3-like factor 6	23.412
27	BTD	BTD_HUMAN		Biotinidase precursor	-3.088
28	C11orf2	CK002_HUMAN		Uncharacterized protein C11orf2	-2.453
29	C11orf67	CK067_HUMAN		UPF0366 protein C11orf67	2.235
30	C12orf11	CL011_HUMAN		Uncharacterized protein C12orf11	-2.363
31	C12orf30	CL030_HUMAN		TPR repeat-containing protein C12orf30	2.062
32	C12orf5	CL005_HUMAN		Uncharacterized protein C12orf5	-2.122
33	C14orf147	CN147_HUMAN		UPF0445 protein C14orf147	-2.429
34	C16orf48	CP048_HUMAN		Uncharacterized protein C16orf48	-2.485
35	C1orf123	CA123_HUMAN		Uncharacterized protein C1orf123	-4.005
36	C6orf182	CF182_HUMAN		Uncharacterized protein C6orf182	-2.348
37	C7orf11	TTDN1_HUMAN		TTD non-photosensitive 1 protein	-2.521
38	C7orf20	CG020_HUMAN		UPF0363 protein C7orf20	-2.009
39	C9orf46	CI046_HUMAN		Uncharacterized protein C9orf46	-2.278
40	CACNA1H	CAC1H_HUMAN		Voltage-dependent T-type calcium channel subunit alpha-1H	3.086
41	CADM1	CADM1_HUMAN		Cell adhesion molecule 1 precursor	2.875
42	CAMK1G	KCC1G_HUMAN		Calcium/calmodulin-dependent protein kinase type 1G	-2.164
43	CAPRIN1	CAPR1_HUMAN		Caprin-1	-2.182
44	CASP8AP2	C8AP2_HUMAN		CASP8-associated protein 2	-2.011
45	CC2D1A	C2D1A_HUMAN		Coiled-coil and C2 domain-containing protein 1A	-3.202
46	CCDC91	CCD91_HUMAN		Coiled-coil domain-containing protein 91	-2.061
47	CCL27	CCL27_HUMAN		Small-inducible cytokine A27 precursor	2.624
48	CCL7	CCL7_HUMAN		Small-inducible cytokine A7 precursor	23.964
49	CD320	CD320_HUMAN		CD320 antigen precursor	-2.197
50	CDC14B	CC14B_HUMAN		Dual specificity protein phosphatase CDC14B	-2.258
51	CDC16	CDC16_HUMAN		Cell division cycle protein 16 homolog	2.082
52	CDK2	CDK2_HUMAN		Cell division protein kinase 2	-2.097
53	CDS2	CDS2_HUMAN		Phosphatidate cytidylyltransferase 2	-2.095
54	CEP290	CE290_HUMAN		Centrosomal protein Cep290	-2.868
55	CETN3	CETN3_HUMAN		Centrin-3	-2.718
56	CHRNA5	ACHA5_HUMAN		Neuronal acetylcholine receptor subunit alpha-5 precursor	3.249
57	CHRNB4	ACHB4_HUMAN		Neuronal acetylcholine receptor subunit beta-4 precursor	5.012
58	CHST1	CHST1_HUMAN		Carbohydrate sulfotransferase 1	5.859
59	CLPB	CLPB_HUMAN		Caseinolytic peptidase B protein homolog	2.228
60	CLPTM1L	CRR9		cisplatin resistance related protein CRR9p	-2.093
61	CLSTN3	CSTN3_HUMAN		Calsyntenin-3 precursor	2.003
62	COG7	COG7_HUMAN		Conserved oligomeric Golgi complex component 7	-2.295
63	COQ7	COQ7_HUMAN		Ubiquinone biosynthesis protein COQ7 homolog	-2.354
64	CPEB2	CPEB2_HUMAN		Cytoplasmic polyadenylation element-binding protein 2	2.356
65	CPNE5	CPNE5_HUMAN		Copine-5	2.161
66	CRB3	CRUM3_HUMAN		Crumbs protein homolog 3 precursor	-2.049
67	CREBZF	ZHANG_HUMAN		CREB/ATF bZIP transcription factor	-2.023
68	CREG1	CREG1_HUMAN		Protein CREG1 precursor	2.213
69	CRELD2	CREL2_HUMAN		Cysteine-rich with EGF-like domain protein 2 precursor	-4.271
70	CRH	CRF_HUMAN		Corticoliberin precursor	4.415
71	CTH	CGL_HUMAN		Cystathionine gamma-lyase	2.487
72	CYP2S1	CP2S1_HUMAN		Cytochrome P450 2S1	2.583
73	DAZAP1	DAZP1_HUMAN		DAZ-associated protein 1	-2.013
74	DBN1	DREB_HUMAN		Drebrin	2.128
75	DC2	DC2		DC2 protein	-2.206
76	DCTD	DCTD_HUMAN		Deoxycytidylate deaminase	-2.364
77	DDX18	DDX18_HUMAN		ATP-dependent RNA helicase DDX18	-2.355
78	DDX52	DDX52_HUMAN		Probable ATP-dependent RNA helicase DDX52	-2.149
79	DERL2	DERL2_HUMAN		Derlin-2	-2.13
80	DET1	DET1_HUMAN		DET1 homolog	2.067
81	DHRS1	DHRS1_HUMAN		Dehydrogenase/reductase SDR family member 1	2.533
82	DHX58	DHX58_HUMAN		Probable ATP-dependent RNA helicase DHX58	-2.113
83	DLL4	DLL4_HUMAN		Delta-like protein 4 precursor	2.287
84	DNAJB11	DJB11_HUMAN		DnaJ homolog subfamily B member 11 precursor	-2.709
85	DNAL1	DNAL1_HUMAN		Dynein light chain 1, axonemal	-2.155
86	DNASE1L3	DNSL3_HUMAN		Deoxyribonuclease gamma precursor	2.915
87	DONSON	DONS_HUMAN		Protein downstream neighbor of Son	-2.268
88	ECHDC2	ECHDC2		enoyl Coenzyme A hydratase domain containing 2	2.454
89	EDC4	EDC4_HUMAN		Enhancer of mRNA-decapping protein 4	3.501
90	EID2B	EID2B		EP300 interacting inhibitor of differentiation 2B	2.091
91	EIF5	IF5_HUMAN		Eukaryotic translation initiation factor 5	-2.13
92	ELF3	ELF3_HUMAN		ETS-related transcription factor Elf-3	2.226
93	ELMO1	ELMO1_HUMAN		Engulfment and cell motility protein 1	2.038
94	ENOX2	ENOX2_HUMAN		Ecto-NOX disulfide-thiol exchanger 2	-2.041
95	ENTPD6	ENTP6_HUMAN		Ectonucleoside triphosphate diphosphohydrolase 6	-2.245
96	ERCC4	ERCC4_HUMAN		DNA repair endonuclease XPF	-2.189
97	EZH2	EZH2_HUMAN		Enhancer of zeste homolog 2	-2.143
98	FAM113A	F113A_HUMAN		Protein FAM113A	-2.516
99	FAM116A	F116A_HUMAN		Protein FAM116A	2.227
100	FAM128B	FAM128B		family with sequence similarity 128, member B	-2.094
101	FAM32A	FA32A_HUMAN		Protein FAM32A	-2.18
102	FAM84B	FA84B_HUMAN		Protein FAM84B	2.276
103	FBLIM1	FBLI1_HUMAN		Filamin-binding LIM protein 1	2.069
104	FBXL3	FBXL3_HUMAN		F-box/LRR-repeat protein 3	-2.98
105	FBXO4	FBX4_HUMAN		F-box only protein 4	-2.042
106	FGD2	FGD2_HUMAN		FYVE, RhoGEF and PH domain-containing protein 2	33.152
107	FGFR1	FGFR1_HUMAN		Basic fibroblast growth factor receptor 1 precursor	2.306
108	FILIP1	FLIP1_HUMAN		Filamin-A-interacting protein 1	2.427
109	FLJ14803	FLJ14803		hypothetical protein LOC84928	2.051
110	FMOD	FMOD_HUMAN		Fibromodulin precursor	2.779
111	FNDC3A	FND3A_HUMAN		Fibronectin type-III domain-containing protein 3a	-2.047
112	FOXO4	FOXO4_HUMAN		Forkhead box protein O4	-2.129
113	FSTL1	FSTL1_HUMAN		Follistatin-related protein 1 precursor	2.249
114	FXN	FRDA_HUMAN		Frataxin, mitochondrial precursor	-2.386
115	FZD5	CB031_HUMAN		Uncharacterized protein C2orf31	-5.789
		FZD5_HUMAN		Frizzled-5 precursor
116	GAPDHS	G3PT_HUMAN		Glyceraldehyde-3-phosphate dehydrogenase, testis-specific	-2.51
117	GARNL3	GARNL3		GTPase activating Rap/RanGAP domain-like 3	-2.253
118	GCH1	GCH1_HUMAN		GTP cyclohydrolase I	2.671
119	GDF15	GDF15_HUMAN		Growth/differentiation factor 15 precursor	2.197
120	GFER	ALR_HUMAN		FAD-linked sulfhydryl oxidase ALR	-2.661
121	GIT2	GIT2_HUMAN		ARF GTPase-activating protein GIT2	2.05
122	GLCCI1	GLCI1_HUMAN		Glucocorticoid-induced transcript 1 protein	2.104
123	GLI1	GLI1_HUMAN		Zinc finger protein GLI1	19.009
124	GLS	GLSK_HUMAN		Glutaminase kidney isoform, mitochondrial precursor	-2.126
125	GNMT	GNMT_HUMAN		Glycine N-methyltransferase	2.346
126	GNPDA2	GNPDA2		glucosamine-6-phosphate deaminase 2	-3.53
127	GSTM1	GSTM1_HUMAN		Glutathione S-transferase Mu 1	-2.178
128	GSTM5	GSTM5_HUMAN		Glutathione S-transferase Mu 5	-2.178
129	GTF2A1	TF2AA_HUMAN		Transcription initiation factor IIA subunit 1	-4.172
130	HAO2	HAOX2_HUMAN		Hydroxyacid oxidase 2	-3.202
131	HCCA2	MOB2_HUMAN		Mps one binder kinase activator-like 2	2.103
132	HEATR6	ABC1		hypothetical protein LOC63897	-2.204
133	HERC1	HERC1		hect (homologous to the E6-AP (UBE3A) carboxyl terminus) domain and RCC1 (CHC1)-like domain (RLD) 1	2.198
134	HIST1H3A	H31_HUMAN		Histone H3.1	-2.597
135	HMGB3	HMGB3_HUMAN		High mobility group protein B3	-2.474
136	HMGN2	HMGN2_HUMAN		Non-histone chromosomal protein HMG-17	-2.23
137	HOPX	HOP_HUMAN		Homeodomain-only protein	2.116
138	HOXD1	HXD1_HUMAN		Homeobox protein Hox-D1	3.689
139	HOXD9	HXD9_HUMAN		Homeobox protein Hox-D9	2.235
140	HPSE	HPSE_HUMAN		Heparanase precursor	-2.024
141	HRH3	HRH3_HUMAN		Histamine H3 receptor	2.08
142	HSD11B2	DHI2_HUMAN		Corticosteroid 11-beta-dehydrogenase isozyme 2	7.102
143	HSD17B12	DHB12_HUMAN		Estradiol 17-beta-dehydrogenase 12	-2.022
144	HSP90B1	ENPL_HUMAN		Endoplasmin precursor	-2.687
145	HSPA4	HSP74_HUMAN		Heat shock 70 kDa protein 4	2.027
146	HTATIP	TIP60_HUMAN		Histone acetyltransferase HTATIP	-2.609
147	HYOU1	HYOU1_HUMAN		Hypoxia up-regulated protein 1 precursor	-2.505
148	IFNAR1	INAR1_HUMAN		Interferon-alpha/beta receptor alpha chain precursor	2.287
149	IGHMBP2	SMBP2_HUMAN		DNA-binding protein SMUBP-2	-2.444
150	IL4R	IL4RA_HUMAN		Interleukin-4 receptor alpha chain precursor	2.272
151	ING3	ING3_HUMAN		Inhibitor of growth protein 3	-2.572
152	KATNB1	KTNB1_HUMAN		Katanin p80 WD40-containing subunit B1	-2.215
153	KCNC1	KCNC1_HUMAN		Potassium voltage-gated channel subfamily C member 1	2.158
154	KCNJ11	IRK11_HUMAN		ATP-sensitive inward rectifier potassium channel 11	2.789
155	KIAA0152	K0152_HUMAN		Uncharacterized protein KIAA0152 precursor	-2.485
156	KIAA1279	K1279_HUMAN		Uncharacterized protein KIAA1279	-2.208
157	KIAA1715	LNP_HUMAN		Protein lunapark	-2.497
158	KISS1R	KISSR_HUMAN		KiSS-1 receptor	31.79
159	KLF1	KLF1_HUMAN		Krueppel-like factor 1	-2.78
160	KLF5	KLF5_HUMAN		Krueppel-like factor 5	-2.253
161	KLHL24	KLH24_HUMAN		Kelch-like protein 24	-2.066
162	LCN2	NGAL_HUMAN		Neutrophil gelatinase-associated lipocalin precursor	3.764
163	LMBR1L	LMBRL_HUMAN		Protein LMBR1L	2.049
164	LSS	ERG7_HUMAN		Lanosterol synthase	-2.065
165	LTV1	LTV1_HUMAN		Protein LTV1 homolog	-2.147
166	LZTFL1	LZTFL1		leucine zipper transcription factor-like 1	-2.024
167	MAGI2	MAGI2_HUMAN		Membrane-associated guanylate kinase, WW and PDZ domain-containing protein 2	2
168	MAP3K10	M3K10_HUMAN		Mitogen-activated protein kinase kinase kinase 10	-2.131
169	MAP3K14	M3K14_HUMAN		Mitogen-activated protein kinase kinase kinase 14	2.151
170	MBD3	MBD3_HUMAN		Methyl-CpG-binding domain protein 3	-2.465
171	MCAM	MUC18_HUMAN		Cell surface glycoprotein MUC18 precursor	2.133
172	ME1	MAOX_HUMAN		NADP-dependent malic enzyme	3.529
173	MEIS1	MEIS1_HUMAN		Homeobox protein Meis1	2.047
174	MEX3B	MEX3B_HUMAN		RNA-binding protein MEX3B	-3.329
175	MICAL1	MICA1_HUMAN		NEDD9-interacting protein with calponin homology and LIM domains	-2.095
176	MMD	PAQRB_HUMAN		Monocyte to macrophage differentiation protein	3.22
177	MMP15	MMP15_HUMAN		Matrix metalloproteinase-15 precursor	2.088
178	MRPL13	RM13_HUMAN		39S ribosomal protein L13, mitochondrial	-2.03
179	MRPS26	RT26_HUMAN		28S ribosomal protein S26, mitochondrial precursor	-2.07
180	MRS2L	MRS2L_HUMAN		Magnesium transporter MRS2L, mitochondrial precursor	-2.908
181	MTMR1	MTMR1_HUMAN		Myotubularin-related protein 1	-2.099
182	MYBPC2	MYPC2_HUMAN		Myosin-binding protein C, fast-type	-2.077
183	MYCN	MYCN_HUMAN		N-myc proto-oncogene protein	-2.357
184	MYH7	MYH7_HUMAN		Myosin-7	-2.043
185	NACAD	NACAD_HUMAN		NAC-alpha domain-containing protein 1	2.801
186	NAT8B	NAT8B_HUMAN		Probable N-acetyltransferase 8B	2.421
187	NDFIP1	NFIP1_HUMAN		NEDD4 family-interacting protein 1	2.685
188	NEFH	NFH_HUMAN		Neurofilament heavy polypeptide	-2.852
189	NEFM	NFM_HUMAN		Neurofilament medium polypeptide	2.598
190	NEUROD1	NDF1_HUMAN		Neurogenic differentiation factor 1	3.052
191	NFASC	NFASC_HUMAN		Neurofascin precursor	2.041
192	NFE2	NFE2_HUMAN		Transcription factor NF-E2 45 kDa subunit	3.085
193	NFU1	NFU1_HUMAN		NFU1 iron-sulfur cluster scaffold homolog	-2.111
194	NIPBL	NIPBL_HUMAN		Nipped-B-like protein	-2.766
195	NIPSNAP3A	NPS3A_HUMAN		Protein NipSnap3A	-2.771
196	NLK	NLK_HUMAN		Serine/threonine kinase NLK	2.113
197	NSDHL	NSDHL_HUMAN		Sterol-4-alpha-carboxylate 3-dehydrogenase, decarboxylating	-2.036
198	NXPH3	NXPH3_HUMAN		Neurexophilin-3 precursor	2.051
199	OAS1	OAS1_HUMAN		2'-5'-oligoadenylate synthetase 1	2.184
200	OGDH	ODO1_HUMAN		2-oxoglutarate dehydrogenase E1 component, mitochondrial precursor	2.283
201	PADI3	PADI3_HUMAN		Protein-arginine deiminase type-3	6.652
202	PAH	PH4H_HUMAN		Phenylalanine-4-hydroxylase	5.833
203	PAK6	PAK6_HUMAN		Serine/threonine-protein kinase PAK 6	-2.203
204	PALB2	PALB2_HUMAN		Partner and localizer of BRCA2	-2.774
205	PANK2	PANK2_HUMAN		Pantothenate kinase 2, mitochondrial precursor	-2.044
206	PAPD4	PAPD4		PAP associated domain containing 4	2.009
207	PAPSS2	PAPS2_HUMAN		Bifunctional 3'-phosphoadenosine 5'-phosphosulfate synthetase 2	2.043
208	PARP8	PARP8_HUMAN		Poly [ADP-ribose] polymerase 8	3.581
209	PCBP2	PCBP2_HUMAN		Poly(rC)-binding protein 2	-2.065
210	PCGF5	PCGF5_HUMAN		Polycomb group RING finger protein 5	-2.053
211	PDCL3	PDCL3_HUMAN		Phosducin-like protein 3	-2.12
212	PDIA4	PDIA4_HUMAN		Protein disulfide-isomerase A4 precursor	-2.464
213	PDIA6	PDIA6_HUMAN		Protein disulfide-isomerase A6 precursor	-2.457
214	PDK1	PDK1_HUMAN		Pyruvate dehydrogenase [lipoamide]] kinase isozyme 1, mitochondrial precursor	-2.272
215	PDS5B	APRIN_HUMAN		Androgen-induced proliferation inhibitor	-2.333
216	PDXDC1	PDXD1_HUMAN		Pyridoxal-dependent decarboxylase domain-containing protein 1	-2.163
217	PDZD3	PDZD3_HUMAN		PDZ domain-containing protein 3	2.487
218	PER1	PER1_HUMAN		Period circadian protein homolog 1	2.086
219	PFAS	PUR4_HUMAN		Phosphoribosylformylglycinamidine synthase	-2.136
220	PGM1	PGM1_HUMAN		Phosphoglucomutase-1	-2.596
221	PI4KA	PI4KA_HUMAN		Phosphatidylinositol 4-kinase alpha	2.117
222	PIM1	PIM1_HUMAN		Proto-oncogene serine/threonine-protein kinase Pim-1	-2.054
223	PLAC8	PLAC8_HUMAN		Placenta-specific gene 8 protein	4.436
224	PLS3	PLST_HUMAN		Plastin-3	-2.168
225	PMP22	PMP22_HUMAN		Peripheral myelin protein 22	3.715
226	PNPLA6	PLPL6_HUMAN		Neuropathy target esterase	-2.226
227	POLD2	DPOD2_HUMAN		DNA polymerase subunit delta-2	2.869
228	PPAP2B	LPP3_HUMAN		Lipid phosphate phosphohydrolase 3	3.474
229	PPL	PEPL_HUMAN		Periplakin	2.425
230	PREP	PPCE_HUMAN		Prolyl endopeptidase	-2.04
231	PREPL	PREPL		prolyl endopeptidase-like	-2.054
232	PRIM2	PRI2_HUMAN		DNA primase large subunit	-2.27
233	PRKCG	KPCG_HUMAN		Protein kinase C gamma type	2.203
234	PRRX2	PRRX2_HUMAN		Paired mesoderm homeobox protein 2	12.474
235	PSMC3IP	TBPIP		DBD-interacting	-2.379
236	PTGES3	TEBP_HUMAN		Prostaglandin E synthase 3	-2.245
237	PTPN1	PTN1_HUMAN		Tyrosine-protein phosphatase non-receptor type 1	2.014
238	PTPRS	PTPRS_HUMAN		Receptor-type tyrosine-protein phosphatase S precursor	2.084
239	RAB11B	RB11B_HUMAN		Ras-related protein Rab-11B	-2.049
240	RAB8B	RAB8B_HUMAN		Ras-related protein Rab-8B	2.142
241	RABGAP1L	RABGAP1L		RAB GTPase activating protein 1-like	2.431
242	RABGGTB	PGTB_HUMAN		Geranylgeranyl transferase type-2 subunit beta	-2.022
243	RAC1	RAC1_HUMAN		Ras-related C3 botulinum toxin substrate 1 precursor	2.521
244	RAD50	RAD50_HUMAN		DNA repair protein RAD50	-2.903
245	RAPGEF3	RPGF3_HUMAN		Rap guanine nucleotide exchange factor 3	2.092
246	RARS2	SYRM_HUMAN		Probable arginyl-tRNA synthetase, mitochondrial precursor	2.011
247	RASD1	RASD1_HUMAN		Dexamethasone-induced Ras-related protein 1 precursor	-2.129
248	RASIP1	RAIN_HUMAN		Ras-interacting protein 1	2.158
249	RBM15B	RB15B_HUMAN		Putative RNA-binding protein 15B	-2.217
250	REXO2	ORN_HUMAN		Oligoribonuclease, mitochondrial precursor	-2.028
251	RFC2	RFC2_HUMAN		Replication factor C subunit 2	-3
252	RGS5	RGS5_HUMAN		Regulator of G-protein signaling 5	17.204
253	RIF1	RIF1_HUMAN		Telomere-associated protein RIF1	-2.439
254	RNPC3	RNPC3		RNA-binding region (RNP1, RRM) containing 3	-2.21
255	RP9	RP9_HUMAN		Retinitis pigmentosa 9 protein	2.289
256	RPN2	RIB2_HUMAN		Dolichyl-diphosphooligosaccharide--protein glycosyltransferase 63 kDa subunit precursor	-2.327
257	RSPH1	RSPH1_HUMAN		Radial spoke head 1 homolog	2.207
258	RTN4IP1	RT4I1_HUMAN		Reticulon-4-interacting protein 1, mitochondrial precursor	7.175
259	RYBP	RYBP_HUMAN		RING1 and YY1-binding protein	2.001
260	S100A5	S10A5_HUMAN		Protein S100-A5	5.518
261	SAV1	SAV1_HUMAN		Protein salvador homolog 1	-2.408
262	SCT	SECR_HUMAN		Secretin precursor	-2.039
263	SDF2L1	SDF2L_HUMAN		Stromal cell-derived factor 2-like protein 1 precursor	-2.512
264	SEL1L	SE1L1_HUMAN		Protein sel-1 homolog 1 precursor	-2.422
265	SEMA6D	SEM6D_HUMAN		Semaphorin-6D precursor	2.213
266	SENP3	SENP3_HUMAN		Sentrin-specific protease 3	2.732
267	SEPT5	SEPT5_HUMAN		Septin-5	-2.144
268	SERTAD1	SRTD1_HUMAN		SERTA domain-containing protein 1	-2.078
269	SFN	1433S_HUMAN		14-3-3 protein sigma	2.245
270	SGCA	SGCA_HUMAN		Alpha-sarcoglycan precursor	8.215
271	SH3BGRL	SH3L1_HUMAN		SH3 domain-binding glutamic acid-rich-like protein	-2.394
272	SLC12A5	S12A5_HUMAN		Solute carrier family 12 member 5	2.735
273	SLC43A1	LAT3_HUMAN		Large neutral amino acids transporter small subunit 3	-2.204
274	SLC44A1	CTL1_HUMAN		Choline transporter-like protein 1	2.005
275	SMC1A	SMC1A_HUMAN		Structural maintenance of chromosomes protein 1A	-2.048
276	SMC6	SMC6_HUMAN		Structural maintenance of chromosomes protein 6	-2.092
277	SMG1	SMG1_HUMAN		Serine/threonine-protein kinase SMG1	2.148
278	SMTN	SMOO_HUMAN		Smoothelin	2.103
279	SNCA	SYUA_HUMAN		Alpha-synuclein	2.43
280	SNRPA	SNRPA_HUMAN		U1 small nuclear ribonucleoprotein A	-2.12
281	SNX16	SNX16_HUMAN		Sorting nexin-16	-2.03
282	SRGAP2	FNBP2_HUMAN		SLIT-ROBO Rho GTPase-activating protein 2	2.149
283	SSR2	SSRB_HUMAN		Translocon-associated protein subunit beta precursor	2.367
284	ST3GAL5	SIAT9_HUMAN		Lactosylceramide alpha-2,3-sialyltransferase	2.127
285	STAU2	STAU2_HUMAN		Double-stranded RNA-binding protein Staufen homolog 2	-2.098
286	STC1	STC1_HUMAN		Stanniocalcin-1 precursor	-4.901
287	STK19	STK19_HUMAN		Serine/threonine-protein kinase 19	-2.083
288	SYTL4	SYTL4_HUMAN		Synaptotagmin-like protein 4	2.634
289	TANK	TANK_HUMAN		TRAF family member-associated NF-kappa-B activator	-2.24
290	TBC1D4	TBCD4_HUMAN		TBC1 domain family member 4	-2.055
291	TDRKH	TDRKH_HUMAN		Tudor and KH domain-containing protein	2.209
292	TGM3	TGM3_HUMAN		Protein-glutamine gamma-glutamyltransferase E precursor	-2.227
293	TLE3	TLE3_HUMAN		Transducin-like enhancer protein 3	2.527
294	TMEM33	TMM33_HUMAN		Transmembrane protein 33	-2.12
295	TMEM97	TMM97_HUMAN		Transmembrane protein 97	-2.341
296	TNRC6B	TNC6B_HUMAN		Trinucleotide repeat-containing gene 6B protein	4.174
297	TOE1	TOE1_HUMAN		Target of EGR1 protein 1	-2.724
298	TPH1	TPH1_HUMAN		Tryptophan 5-hydroxylase 1	2.869
299	TRIM46	TRI46_HUMAN		Tripartite motif-containing protein 46	2.156
300	TRIO	TRIO_HUMAN		Triple functional domain protein	-2.293
301	TRIP12	TRIPC_HUMAN		Probable E3 ubiquitin-protein ligase TRIP12	3.888
302	TSPAN6	TSN6_HUMAN		Tetraspanin-6	-2.039
303	TUBB	TBB5_HUMAN		Tubulin beta chain	-2.378
304	TUBB2C	TBB2C_HUMAN		Tubulin beta-2C chain	-2.047
305	TUBB3	TBB3_HUMAN		Tubulin beta-3 chain	-2.416
306	TUBGCP2	GCP2_HUMAN		Gamma-tubulin complex component 2	-2.762
307	TXNDC4	TXND4_HUMAN		Thioredoxin domain-containing protein 4 precursor	-2.153
308	TXNL4B	TXN4B_HUMAN		Thioredoxin-like protein 4B	-2.373
309	UBE1DC1	UE1D1_HUMAN		Ubiquitin-activating enzyme E1 domain-containing protein 1	-2.224
310	UBXD6	UBXD6_HUMAN		UBX domain-containing protein 6	-4.464
311	UCHL5	UCHL5_HUMAN		Ubiquitin carboxyl-terminal hydrolase isozyme L5	-2.278
312	UNC84B	UN84B_HUMAN		Sad1/unc-84-like protein 2	-2.317
313	VAC14	VAC14_HUMAN		Protein VAC14 homolog	-2.039
314	WWP2	WWP2_HUMAN		NEDD4-like E3 ubiquitin-protein ligase WWP2	-2.222
315	XBP1	XBP1_HUMAN		X-box-binding protein 1	-2.249
316	XPO4	XPO4_HUMAN		Exportin-4	-2.695
317	XRN1	XRN1_HUMAN		5'-3' exoribonuclease 1	-3.995
318	YARS2	SYYM_HUMAN		Tyrosyl-tRNA synthetase, mitochondrial precursor	-2.134
319	ZBTB17	ZBT17_HUMAN		Zinc finger and BTB domain-containing protein 17	-2.382
320	ZBTB46	ZBT46_HUMAN		Zinc finger and BTB domain-containing protein 46	2.898
321	ZCCHC9	ZCHC9_HUMAN		Zinc finger CCHC domain-containing protein 9	-2.6
322	ZNF131	ZN131_HUMAN		Zinc finger protein 131	-2.208
323	ZNF518	ZN518_HUMAN		Zinc finger protein 518	-2.301
324	ZNF653	ZN653_HUMAN		Zinc finger protein 653	-2.004
325	ZNF668	ZN668_HUMAN		Zinc finger protein 668	-2.367			Table S1:
		Legend:
