# Supplementary material for: Enteric Bacterial Metabolites Propionic and Butyric Acid Modulate Gene Expression, Including CREB-Dependent Catecholaminergic Neurotransmission, in PC12 Cells - Possible Relevance to Autism Spectrum Disorders
Source: PLoS One. 2014 Aug 29;9(8):e103740. doi: 10.1371/journal.pone.0103740 (PMC4149359; doi:10.1371/journal.pone.0103740)
Supplement: Table S2 — List of differentially expressed genes unique for BA. (XLS) [file pone.0103740.s002.xls]

## Sheet: sheet1
Expression data only					6mM BA
#	Gene Symbol	Protein	Class	Protein name	Signal
1	A4GALT	A4GAT_HUMAN		Lactosylceramide 4-alpha-galactosyltransferase	-7.498
2	AAAS	AAAS_HUMAN		Aladin	-3.327
3	ABCA5	ABCA5_HUMAN		ATP-binding cassette sub-family A member 5	2.006
4	ABCC8	ABCC8_HUMAN		ATP-binding cassette transporter sub-family C member 8	3.519
5	ABCD4	ABCD4_HUMAN		ATP-binding cassette sub-family D member 4	2.165
6	ABCG4	ABCG4_HUMAN		ATP-binding cassette sub-family G member 4	-3.355
7	ABHD3	ABHD3_HUMAN		Abhydrolase domain-containing protein 3	2.802
8	ABHD4	ABHD4_HUMAN		Abhydrolase domain-containing protein 4	2.416
9	ABHD6	ABHD6_HUMAN		Abhydrolase domain-containing protein 6	-2.142
10	ABLIM1	ABLM1_HUMAN		Actin-binding LIM protein 1	3.397
11	ABR	ABR_HUMAN		Active breakpoint cluster region-related protein	-2.434
12	ABTB1	ABTB1_HUMAN		Ankyrin repeat and BTB/POZ domain-containing protein 1	2.716
13	ACADSB	ACDSB_HUMAN		Short/branched chain specific acyl-CoA dehydrogenase, mitochondrial precursor	2.776
14	ACADVL	ACADV_HUMAN		Very long-chain specific acyl-CoA dehydrogenase, mitochondrial precursor	2.251
15	ACCN4	ACCN4_HUMAN		Amiloride-sensitive cation channel 4	-9.356
16	ACN9	ACN9_HUMAN		ACN9 protein homolog, mitochondrial precursor	3.691
17	ACOT7	BACH_HUMAN		Cytosolic acyl coenzyme A thioester hydrolase	-2.274
18	ACSL6	ACSL6_HUMAN		Long-chain-fatty-acid--CoA ligase 6	-2.283
19	ACTA1	ACTS_HUMAN		Actin, alpha skeletal muscle	4.109
20	ACTL6B	ACL6B_HUMAN		Actin-like protein 6B	2.835
21	ACTN1	ACTN1_HUMAN		Alpha-actinin-1	-2.505
22	ACTN4	ACTN4_HUMAN		Alpha-actinin-4	2.012
23	ACTR1A	ACTZ_HUMAN		Alpha-centractin	-2.25
24	ACTR3B	ACTR3B		ARP3 actin-related protein 3 homolog B (yeast)	2.192
25	ADAM10	ADA10_HUMAN		ADAM 10 precursor	2.071
26	ADAM11	ADA11_HUMAN		ADAM 11 precursor	2.464
27	ADAM8	ADAM8_HUMAN		ADAM 8 precursor	33.656
28	ADAMTS7	ATS7_HUMAN		ADAMTS-7 precursor	2.124
29	ADAR	DSRAD_HUMAN		Double-stranded RNA-specific adenosine deaminase	-2.036
30	ADARB1	RED1_HUMAN		Double-stranded RNA-specific editase 1	2.7
31	ADCY2	ADCY2_HUMAN		Adenylate cyclase type 2	2.255
32	ADCY3	ADCY3_HUMAN		Adenylate cyclase type 3	-2.651
33	ADCY4	ADCY4_HUMAN		Adenylate cyclase type 4	-6.071
34	ADCY6	ADCY6_HUMAN		Adenylate cyclase type 6	-2.367
35	ADCY7	ADCY7_HUMAN		Adenylate cyclase type 7	-3.055
36	ADH4	ADH4_HUMAN		Alcohol dehydrogenase 4	2.142
37	ADM	ADML_HUMAN		ADM precursor [Contains: Adrenomedullin	-3.558
38	ADORA2B	AA2BR_HUMAN		Adenosine receptor A2b	2.088
39	ADRBK1	ARBK1_HUMAN		Beta-adrenergic receptor kinase 1	-3.101
40	AEBP1	AEBP1		AE binding protein 1	-2.612
41	AEBP2	AEBP2		AE binding protein 2	-2.163
42	AGK	AGK_HUMAN		Acylglycerol kinase, mitochondrial precursor	3.115
43	AGPAT1	PLCA_HUMAN		1-acyl-sn-glycerol-3-phosphate acyltransferase alpha	2.239
44	AGPAT4	PLCD_HUMAN		1-acyl-sn-glycerol-3-phosphate acyltransferase delta	2.047
45	AGPAT6	PLCF_HUMAN		1-acyl-sn-glycerol-3-phosphate acyltransferase zeta precursor	-2.13
46	AHNAK	AHNK_HUMAN		Neuroblast differentiation-associated protein AHNAK	-3.045
47	AKAP13	AKP13_HUMAN		A-kinase anchor protein 13	3.707
48	AKR1C4	AK1C4_HUMAN		Aldo-keto reductase family 1 member C4	2.643
49	AKR7A3	ARK73_HUMAN		Aflatoxin B1 aldehyde reductase member 3	2.427
50	AKT1	AKT1_HUMAN		RAC-alpha serine/threonine-protein kinase	-2.062
51	AKT3	AKT3_HUMAN		RAC-gamma serine/threonine-protein kinase	-2.046
52	ALDH1A1	AL1A1_HUMAN		Retinal dehydrogenase 1	6.996
53	ALDH3B1	AL3B1_HUMAN		Aldehyde dehydrogenase 3B1	-3.098
54	ALDH4A1	AL4A1_HUMAN		Delta-1-pyrroline-5-carboxylate dehydrogenase, mitochondrial precursor	2.599
55	ALDH6A1	MMSA_HUMAN		Methylmalonate-semialdehyde dehydrogenase [acylating], mitochondrial precursor	2.092
56	ALDOC	ALDOC_HUMAN		Fructose-bisphosphate aldolase C	2.239
57	ALKBH7	ALKB7_HUMAN		Alkylated DNA repair protein alkB homolog 7 precursor	2.037
58	ALOX15	LOX15_HUMAN		Arachidonate 15-lipoxygenase	39.031
59	ALOX5AP	AL5AP_HUMAN		Arachidonate 5-lipoxygenase-activating protein	6.391
60	ALS2	ALS2_HUMAN		Alsin	2.022
61	ALS2CR13	AL2SC_HUMAN		Amyotrophic lateral sclerosis 2 chromosomal region candidate gene 13 protein	2.301
62	ALS2CR2	AL2S2_HUMAN		Pseudokinase ALS2CR2	-2.24
63	AMHR2	AMHR2_HUMAN		Anti-Muellerian hormone type-2 receptor precursor	-2.573
64	AMIGO1	AMGO1_HUMAN		Amphoterin-induced protein 1 precursor	-2.205
65	AMIGO3	AMGO3_HUMAN		Amphoterin-induced protein 3 precursor	2.473
66	AMPD3	AMPD3_HUMAN		AMP deaminase 3	-5.655
67	ANK3	ANK3_HUMAN		Ankyrin-3	2.747
68	ANKH	ANKH_HUMAN		Progressive ankylosis protein homolog	-4.47
69	ANKRD13D	AN13D_HUMAN		Ankyrin repeat domain-containing protein 13D	2.09
70	ANKRD17	ANR17_HUMAN		Ankyrin repeat domain-containing protein 17	-2.113
71	ANKRD25	ANR25_HUMAN		Ankyrin repeat domain-containing protein 25	2.318
72	ANKS3	ANKS3_HUMAN		Ankyrin repeat and SAM domain-containing protein 3	2.147
73	AP2A2	AP2A2_HUMAN		AP-2 complex subunit alpha-2	2.041
74	AP3B2	AP3B2_HUMAN		AP-3 complex subunit beta-2	-2.343
75	AP3D1	AP3D1_HUMAN		AP-3 complex subunit delta-1	2.512
76	AP3S1	AP3S1_HUMAN		AP-3 complex subunit sigma-1	2.325
77	APOE	APOE_HUMAN		Apolipoprotein E precursor	2.28
78	AQP5	AQP5_HUMAN		Aquaporin-5	3.851
79	ARD1A	ARD1A_HUMAN		N-terminal acetyltransferase complex ARD1 subunit homolog A	-2.17
80	ARF3	ARF3_HUMAN		ADP-ribosylation factor 3	2.173
81	ARHGAP29	ARHGAP29		Rho GTPase activating protein 29	2.506
82	ARHGAP8	RHG08_HUMAN		Rho GTPase-activating protein 8	-2.224
		ARHGAP8		Rho GTPase activating protein 8
83	ARHGDIG	GDIT_HUMAN		Rho GDP-dissociation inhibitor 3	-3.263
84	ARHGEF7	ARHG7_HUMAN		Rho guanine nucleotide exchange factor 7	2.426
85	ARHGEF9	ARHG9_HUMAN		Rho guanine nucleotide exchange factor 9	-2.103
86	ARID1A	ARI1A_HUMAN		AT-rich interactive domain-containing protein 1A	-2.941
87	ARID1B	ARI1B_HUMAN		AT-rich interactive domain-containing protein 1B	-2.339
88	ARID4B	ARI4B_HUMAN		AT-rich interactive domain-containing protein 4B	-2.124
89	ARID5B	ARI5B_HUMAN		AT-rich interactive domain-containing protein 5B	38.393
90	ARIH1	ARI1_HUMAN		Protein ariadne-1 homolog	2.057
91	ARL15	ARL15_HUMAN		ADP-ribosylation factor-like protein 15	2.149
92	ARMC7	ARMC7_HUMAN		Armadillo repeat-containing protein 7	-3.034
93	ARMCX2	ARMX2_HUMAN		Armadillo repeat-containing X-linked protein 2	2.316
94	ARMCX3	ARMX3_HUMAN		Armadillo repeat-containing X-linked protein 3	2.338
95	ARNT2	ARNT2_HUMAN		Aryl hydrocarbon receptor nuclear translocator 2	-2.138
96	ARPC5L	ARP5L_HUMAN		Actin-related protein 2/3 complex subunit 5-like protein	2.544
97	ARRB2	ARRB2_HUMAN		Beta-arrestin-2	2.071
98	ARSA	ARSA_HUMAN		Arylsulfatase A precursor	2.724
99	ASAH1	ASAH1_HUMAN		Acid ceramidase precursor	2.062
100	ASAHL	ASAHL_HUMAN		N-acylethanolamine-hydrolyzing acid amidase precursor	2.33
101	ASCL1	ASCL1_HUMAN		Achaete-scute homolog 1	-13.47
102	ASS1	ASSY_HUMAN		Argininosuccinate synthase	2.354
103	ASTN1	ASTN1_HUMAN		Astrotactin-1 precursor	-2.68
104	ATF3	ATF3_HUMAN		Cyclic AMP-dependent transcription factor ATF-3	35.834
105	ATF7IP	MCAF1_HUMAN		Activating transcription factor 7-interacting protein 1	3.828
106	ATG12	ATG12_HUMAN		Autophagy-related protein 12	3.852
107	ATG2A	KIAA0404		hypothetical protein LOC23130	3.48
108	ATOH8	ATOH8		atonal homolog 8 (Drosophila)	-4.249
109	ATOX1	ATOX1_HUMAN		Copper transport protein ATOX1	2.347
110	ATP10D	AT10D_HUMAN		Probable phospholipid-transporting ATPase VD	5.326
111	ATP11A	AT11A_HUMAN		Probable phospholipid-transporting ATPase IH	-6.731
112	ATP1A1	AT1A1_HUMAN		Sodium/potassium-transporting ATPase subunit alpha-1 precursor	-2.455
113	ATP2A3	AT2A3_HUMAN		Sarcoplasmic/endoplasmic reticulum calcium ATPase 3	2.64
114	ATP2B3	AT2B3_HUMAN		Plasma membrane calcium-transporting ATPase 3	-2.269
115	ATP6V0A4	VPP4_HUMAN		Vacuolar proton translocating ATPase 116 kDa subunit a isoform 4	4.543
116	ATP6V1B2	VATB2_HUMAN		Vacuolar ATP synthase subunit B, brain isoform	2.28
117	ATP6V1G1	VATG1_HUMAN		Vacuolar ATP synthase subunit G 1	2.014
118	ATXN3	ATX3_HUMAN		Ataxin-3	2.002
119	AZI2	AZI2_HUMAN		5-azacytidine-induced protein 2	-3.275
120	B3GALT4	B3GT4_HUMAN		Beta-1,3-galactosyltransferase 4	2.927
121	B3GNT1	B3GN1_HUMAN		N-acetyllactosaminide beta-1,3-N-acetylglucosaminyltransferase	2.021
122	B3GNT2	B3GN2_HUMAN		UDP-GlcNAc:betaGal beta-1,3-N-acetylglucosaminyltransferase 2	-2.321
123	B4GALT7	B4GT7_HUMAN		Beta-1,4-galactosyltransferase 7	2.743
124	BAG3	BAG3_HUMAN		BAG family molecular chaperone regulator 3	-2.153
125	BAI1	BAI1_HUMAN		Brain-specific angiogenesis inhibitor 1 precursor	-2.192
126	BAI2	BAI2_HUMAN		Brain-specific angiogenesis inhibitor 2 precursor	2.056
127	BAIAP2	BAIP2_HUMAN		Brain-specific angiogenesis inhibitor 1-associated protein 2	-2.326
128	BAK1	BAK_HUMAN		Bcl-2 homologous antagonist/killer	-3.126
129	BAT3	BAT3_HUMAN		Large proline-rich protein BAT3	2.497
130	BAZ1B	BAZ1B_HUMAN		Bromodomain adjacent to zinc finger domain protein 1B	-2.382
131	BAZ2B	BAZ2B_HUMAN		Bromodomain adjacent to zinc finger domain protein 2B	-5.299
132	BCAS3	BCAS3_HUMAN		Breast carcinoma amplified sequence 3	3.132
133	BCL11B	BC11B_HUMAN		B-cell lymphoma/leukemia 11B	-4.947
134	BCL7A	BCL7A_HUMAN		B-cell CLL/lymphoma 7 protein family member A	-2.723
135	BCR	BCR_HUMAN		Breakpoint cluster region protein	2.405
136	BHLHB3	BHLH3_HUMAN		Class B basic helix-loop-helix protein 3	-3.009
137	BMI1	BMI1_HUMAN		Polycomb complex protein BMI-1	-2.236
138	BMP2	BMP2_HUMAN		Bone morphogenetic protein 2 precursor	-2.453
139	BNIP3	BNIP3_HUMAN		BCL2/adenovirus E1B 19 kDa protein-interacting protein 3	-2.195
140	BOC	BOC_HUMAN		Brother of CDO precursor	-5.133
141	BRAF	BRAF1_HUMAN		B-Raf proto-oncogene serine/threonine-protein kinase	-2.144
142	BRCC3	BRCC3_HUMAN		BRCA1/BRCA2-containing complex subunit 3	2.083
143	BRE	BRE_HUMAN		Protein BRE	2.078
144	BTBD10	BTBDA_HUMAN		BTB/POZ domain-containing protein 10	2.75
145	BTBD3	BTBD3_HUMAN		BTB/POZ domain-containing protein 3	2.754
146	BTG1	BTG1_HUMAN		Protein BTG1	2.001
147	C10orf38	CJ038_HUMAN		Uncharacterized protein C10orf38 precursor	-2.218
148	C10orf88	CJ088_HUMAN		Uncharacterized protein C10orf88	-2.235
149	C11orf17	BCA3_HUMAN		Proline-rich protein BCA3	-2.83
150	C11orf46	CK046_HUMAN		Uncharacterized protein C11orf46	2.673
151	C11orf47				3.478
152	C11orf70	CK070_HUMAN		Uncharacterized protein C11orf70	2.324
153	C12orf44	CL044_HUMAN		UPF0453 protein C12orf44	3.025
154	C12orf52	CL052_HUMAN		Uncharacterized protein C12orf52	2.632
155	C12orf57	C10_HUMAN		Protein C10	-2.204
156	C14orf101	CN101_HUMAN		Uncharacterized protein C14orf101	2.532
157	C15orf15	RLP24_HUMAN		Probable ribosome biogenesis protein RLP24	2.514
158	C16orf33	CP033_HUMAN		U11/U12 small nuclear ribonucleoprotein 25 kDa protein	2.683
159	C16orf5	LITFL_HUMAN		LITAF-like protein	2.091
160	C16orf57	CP057_HUMAN		UPF0406 protein C16orf57	2.804
161	C16orf80	CP080_HUMAN		UPF0468 protein C16orf80	2.047
162	C19orf40	FAP24_HUMAN		Fanconi anemia-associated protein of 24 kDa	-4.694
163	C1GALT1	C1GLT_HUMAN		Glycoprotein-N-acetylgalactosamine 3-beta-galactosyltransferase 1	3.242
164	C1QTNF1	C1QT1_HUMAN		Complement C1q tumor necrosis factor-related protein 1 precursor	-2.885
165	C1orf111	CA111_HUMAN		Uncharacterized protein C1orf111	3.905
166	C1orf114	CA114_HUMAN		Uncharacterized protein C1orf114	2.535
167	C1orf34	CA034_HUMAN		TPR repeat-containing protein C1orf34	-3.034
168	C1orf50	CA050_HUMAN		Uncharacterized protein C1orf50	3.52
169	C1orf63	CA063_HUMAN		UPF0471 protein C1orf63	2.148
170	C20orf20	MRGBP_HUMAN		MRG-binding protein	2.935
171	C20orf27	CT027_HUMAN		Uncharacterized protein C20orf27	2.114
172	C2orf29	CB029_HUMAN		Uncharacterized protein C2orf29	-2.128
173	C2orf32	CB032_HUMAN		Uncharacterized protein C2orf32	-2.011
174	C3	CO3_HUMAN		Complement C3 precursor [Contains: Complement C3 beta chain	42.16
175	C3orf1	CC001_HUMAN		Uncharacterized protein C3orf1	2.373
176	C3orf58	CC058_HUMAN		Uncharacterized protein C3orf58 precursor	4.539
177	C4orf16	CD016_HUMAN		Uncharacterized protein C4orf16	2.676
178	C4orf34	CD034_HUMAN		Uncharacterized protein C4orf34	2.551
179	C6orf168	CF168_HUMAN		Uncharacterized protein C6orf168	-3.065
180	C6orf174	CF174_HUMAN		Uncharacterized protein C6orf174 precursor	-2.343
181	C7orf36	CG036_HUMAN		Uncharacterized protein C7orf36	2.323
182	C7orf50	MGC11257		MGC11257	2.705
183	C8G	CO8G_HUMAN		Complement component C8 gamma chain precursor	2.486
184	C9orf3	AMPO_HUMAN		Aminopeptidase O	-3.306
185	CA9	CAH9_HUMAN		Carbonic anhydrase 9 precursor	3.247
186	CABC1	ADCK3_HUMAN		Chaperone activity of bc1 complex-like, mitochondrial precursor	2.868
187	CACNA1C	CAC1C_HUMAN		Voltage-dependent L-type calcium channel subunit alpha-1C	-2.093
188	CACNG2	CCG2_HUMAN		Voltage-dependent calcium channel gamma-2 subunit	-2.211
189	CADM4	CADM4_HUMAN		Cell adhesion molecule 4 precursor	2.886
190	CALU	CALU_HUMAN		Calumenin precursor	3.623
191	CAMK1	KCC1A_HUMAN		Calcium/calmodulin-dependent protein kinase type 1	-2.287
192	CAMK2D	KCC2D_HUMAN		Calcium/calmodulin-dependent protein kinase type II delta chain	-2.158
193	CAMKK2	KKCC2_HUMAN		Calcium/calmodulin-dependent protein kinase kinase 2	-2.216
194	CAP1	CAP1_HUMAN		Adenylyl cyclase-associated protein 1	2.008
195	CAPN2	CAN2_HUMAN		Calpain-2 catalytic subunit precursor	-3.834
196	CAPN5	CAN5_HUMAN		Calpain-5	-2.338
197	CASP2	CASP2_HUMAN		Caspase-2 precursor	-2.03
198	CASP3	CASP3_HUMAN		Caspase-3 precursor	2.942
199	CBARA1	CBARA1		calcium binding atopy-related autoantigen 1	2.44
200	CBLN1	CBLN1_HUMAN		Cerebellin-1 precursor	2.819
201	CBR3	CBR3_HUMAN		Carbonyl reductase [NADPH] 3	-3.012
202	CBX8	CBX8_HUMAN		Chromobox protein homolog 8	2.855
203	CCBL1	KAT1_HUMAN		Kynurenine--oxoglutarate transaminase 1	-2.589
204	CCDC101	CC101_HUMAN		Coiled-coil domain-containing protein 101	-2.271
205	CCDC106	CC106_HUMAN		Coiled-coil domain-containing protein 106	-3.074
206	CCDC107	CC107_HUMAN		Coiled-coil domain-containing protein 107 precursor	2.796
207	CCDC117	CC117_HUMAN		Coiled-coil domain-containing protein 117	-2.455
208	CCDC17	CCD17_HUMAN		Coiled-coil domain-containing protein 17	2.341
209	CCDC28A	CC28A_HUMAN		Coiled-coil domain-containing protein 28A	3.031
210	CCDC55	CCD55_HUMAN		Coiled-coil domain-containing protein 55	2.281
211	CCDC88A	GRDN_HUMAN		Girdin	2.276
212	CCK	CCKN_HUMAN		Cholecystokinins precursor	3.125
213	CCND1	CCND1_HUMAN		G1/S-specific cyclin-D1	-3.697
214	CCND2	CCND2_HUMAN		G1/S-specific cyclin-D2	3.403
215	CCNDBP1	CCNDBP1		cyclin D-type binding-protein 1	2.031
216	CCNE1	CCNE1_HUMAN		G1/S-specific cyclin-E1	-2.192
217	CCNF	CCNF_HUMAN		G2/mitotic-specific cyclin-F	-3.61
218	CCRK	CCRK_HUMAN		Cell cycle-related kinase	2.404
219	CCT3	TCPG_HUMAN		T-complex protein 1 subunit gamma	2.983
220	CD200	OX2G_HUMAN		OX-2 membrane glycoprotein precursor	5.217
221	CD2BP2	CD2B2_HUMAN		CD2 antigen cytoplasmic tail-binding protein 2	2.119
222	CD83	CD83_HUMAN		CD83 antigen precursor	5.394
223	CD96	TACT_HUMAN		T-cell surface protein tactile precursor	2.063
224	CDC25A	MPIP1_HUMAN		M-phase inducer phosphatase 1	-3.04
225	CDC25B	MPIP2_HUMAN		M-phase inducer phosphatase 2	-10.789
226	CDC26	CDC26_HUMAN		Anaphase-promoting complex subunit CDC26	-4.915
227	CDC42EP4	BORG4_HUMAN		Cdc42 effector protein 4	-2.216
228	CDCA8	BOREA_HUMAN		Borealin	-14.319
229	CDH2	CADH2_HUMAN		Cadherin-2 precursor	4.547
230	CDH22	CAD22_HUMAN		Cadherin-22 precursor	-9.198
231	CDH3	CADH3_HUMAN		Cadherin-3 precursor	3.507
232	CDIPT	CDIPT_HUMAN		CDP-diacylglycerol--inositol 3-phosphatidyltransferase	-2.332
233	CDKN1A	CDN1A_HUMAN		Cyclin-dependent kinase inhibitor 1	4.018
234	CDKN1C	CDN1C_HUMAN		Cyclin-dependent kinase inhibitor 1C	3.665
235	CDKN2AIP	CARF		collaborates/cooperates with ARF (alternate reading frame) protein	2.513
236	CDKN2AIPNL	MGC13017		hypothetical protein LOC91368	2.548
237	CDS1	CDS1_HUMAN		Phosphatidate cytidylyltransferase 1	3.67
238	CEACAM1	CEAM1_HUMAN		Carcinoembryonic antigen-related cell adhesion molecule 1 precursor	2.493
239	CEACAM4	CEACAM4		carcinoembryonic antigen-related cell adhesion molecule 4	2.493
240	CEBPB	CEBPB_HUMAN		CCAAT/enhancer-binding protein beta	-2.206
241	CELSR2	CELR2_HUMAN		Cadherin EGF LAG seven-pass G-type receptor 2 precursor	2.317
242	CENPE	CENPE_HUMAN		Centromeric protein E	-47
243	CENPJ	CENPJ_HUMAN		Centromere protein J	-2.839
244	CEP250	CP250_HUMAN		Centrosome-associated protein CEP250	-2.724
245	CEP350	CEP35_HUMAN		Centrosome-associated protein 350	2.003
246	CEP57	CEP57_HUMAN		Centrosomal protein of 57 kDa	-2.145
247	CERK	CERK1_HUMAN		Ceramide kinase	-3.269
248	CGNL1	CGNL1		cingulin-like 1	5.536
249	CHCHD5	CHCH5_HUMAN		Coiled-coil-helix-coiled-coil-helix domain-containing protein 5	-3.948
250	CHD2	CHD2_HUMAN		Chromodomain-helicase-DNA-binding protein 2	-2.202
251	CHD6	CHD6_HUMAN		Chromodomain-helicase-DNA-binding protein 6	-5.024
252	CHEK2	CHK2_HUMAN		Serine/threonine-protein kinase Chk2	-3.613
253	CHGA	CMGA_HUMAN		Chromogranin-A precursor	-3.04
254	CHGB	SCG1_HUMAN		Secretogranin-1 precursor	-2.88
255	CHIT1	CHIT1_HUMAN		Chitotriosidase-1 precursor	3.246
256	CHRNA3	ACHA3_HUMAN		Neuronal acetylcholine receptor subunit alpha-3 precursor	-3.023
257	CHRNB1	ACHB_HUMAN		Acetylcholine receptor subunit beta precursor	-4.377
258	CHST10	CHSTA_HUMAN		Carbohydrate sulfotransferase 10	-2.065
259	CHST12	CHSTC_HUMAN		Carbohydrate sulfotransferase 12	5.667
260	CIB1	CIB1_HUMAN		Calcium and integrin-binding protein 1	2.109
261	CITED2	CITE2_HUMAN		Cbp/p300-interacting transactivator 2	4.85
262	CITED4	CITE4_HUMAN		Cbp/p300-interacting transactivator 4	2.655
263	CKAP5	CKAP5_HUMAN		Cytoskeleton-associated protein 5	-2.606
264	CLDN11	CLD11_HUMAN		Claudin-11	2.689
265	CLDN3	CLD3_HUMAN		Claudin-3	-2.34
266	CLK4	CLK4_HUMAN		Dual specificity protein kinase CLK4	-2.225
267	CLMN	CLMN_HUMAN		Calmin	-5.241
268	CLP1	CLP1_HUMAN		Pre-mRNA cleavage complex II protein Clp1	2.246
269	CLU	CLUS_HUMAN		Clusterin precursor	3.02
270	CNKSR3	CNKSR3		CNKSR family member 3	3.23
271	CNN1	CNN1_HUMAN		Calponin-1	2.708
272	CNN3	CNN3_HUMAN		Calponin-3	3.992
273	CNNM1	CNNM1_HUMAN		Metal transporter CNNM1	-2.683
274	CNOT6L	CNOT6L		CCR4-NOT transcription complex, subunit 6-like	-2.279
275	CNTNAP1	CNTP1_HUMAN		Contactin-associated protein 1 precursor	-3.688
276	COG4	COG4_HUMAN		Conserved oligomeric Golgi complex component 4	2.134
277	COL1A1	CO1A1_HUMAN		Collagen alpha-1(I) chain precursor	85.267
278	COL9A1	CO9A1_HUMAN		Collagen alpha-1(IX) chain precursor	27.976
279	COL9A2	CO9A2_HUMAN		Collagen alpha-2(IX) chain precursor	3.962
280	COMMD7	COMD7_HUMAN		COMM domain-containing protein 7	-2.086
281	COPS3	CSN3_HUMAN		COP9 signalosome complex subunit 3	-2.008
282	COPZ1	COPZ1_HUMAN		Coatomer subunit zeta-1	2.221
283	CORO1C	COR1C_HUMAN		Coronin-1C	2.006
284	CORO2B	COR2B_HUMAN		Coronin-2B	-2.352
285	CORT	CORT_HUMAN		Cortistatin precursor [Contains: Cortistatin-29	-2.78
286	COX11	COX11_HUMAN		Cytochrome c oxidase assembly protein COX11, mitochondrial precursor	2.052
287	COX17	COX17_HUMAN		Cytochrome c oxidase copper chaperone	2.328
288	COX4I2	COX42_HUMAN		Cytochrome c oxidase subunit 4 isoform 2, mitochondrial precursor	-3.719
289	COX6A1	CX6A1_HUMAN		Cytochrome c oxidase polypeptide VIa-liver, mitochondrial precursor	2.001
290	CPD	CBPD_HUMAN		Carboxypeptidase D precursor	-2.21
291	CPEB1	CPEB1_HUMAN		Cytoplasmic polyadenylation element-binding protein 1	-2.148
292	CPLX2	CPLX2_HUMAN		Complexin-2	-2.187
293	CPM	CBPM_HUMAN		Carboxypeptidase M precursor	2.656
294	CPSF3L	INT11_HUMAN		Integrator complex subunit 11	-3.49
295	CRAT	CACP_HUMAN		Carnitine O-acetyltransferase	-2.777
296	CRIP1	CRIP1_HUMAN		Cysteine-rich protein 1	-2.062
297	CROP	CROP_HUMAN		Cisplatin resistance-associated overexpressed protein	-2.217
298	CRTAP	CRTAP_HUMAN		Cartilage-associated protein precursor	2.311
299	CRY2	CRY2_HUMAN		Cryptochrome-2	3.07
300	CRYAB	CRYAB_HUMAN		Alpha-crystallin B chain	-2.225
301	CSF1R	CSF1R_HUMAN		Macrophage colony-stimulating factor 1 receptor precursor	4.995
302	CSPG5	CSPG5_HUMAN		Chondroitin sulfate proteoglycan 5 precursor	3.164
303	CSRP2	CSRP2_HUMAN		Cysteine and glycine-rich protein 2	2.759
304	CTDSP1	CTDS1_HUMAN		Carboxy-terminal domain RNA polymerase II polypeptide A small phosphatase 1	-3.782
305	CTF8	DERPC		CTF8, chromosome transmission fidelity factor 8 homolog (S. cerevisiae)	2.861
306	CTNNB1	CTNB1_HUMAN		Catenin beta-1	2.21
307	CTPS2	PYRG2_HUMAN		CTP synthase 2	-2.039
308	CTTN	SRC8_HUMAN		Src substrate cortactin	2.536
309	CUEDC1	CUED1_HUMAN		CUE domain-containing protein 1	-2.408
310	CUTL1	CUTL1_HUMAN		Homeobox protein cut-like 1	-2.201
		CASP_HUMAN		Protein CASP
311	CXADR	CXAR_HUMAN		Coxsackievirus and adenovirus receptor precursor	2.167
312	CXXC4	CXXC4		CXXC finger 4	3.672
313	CXXC5	CXXC5__51523		CXXC finger 5	-2.762
314	CXorf40A	CX04A_HUMAN		Protein CXorf40A	2.07
315	CXorf40B	CX04B_HUMAN		Protein CXorf40B	2.07
316	CYGB	CYGB_HUMAN		Cytoglobin	-4.574
317	DAG1	DAG1_HUMAN		Dystroglycan precursor	2.544
318	DAP	DAP1_HUMAN		Death-associated protein 1	2.834
319	DAPK2	DAPK2_HUMAN		Death-associated protein kinase 2	-3.34
320	DAPK3	DAPK3_HUMAN		Death-associated protein kinase 3	-2.046
321	DDAH2	DDAH2_HUMAN		N(G),N(G)-dimethylarginine dimethylaminohydrolase 2	2.608
322	DDB1	DDB1_HUMAN		DNA damage-binding protein 1	2.187
323	DDC	DDC_HUMAN		Aromatic-L-amino-acid decarboxylase	-3.181
324	DDIT3	DDIT3_HUMAN		DNA damage-inducible transcript 3	6.032
325	DDN	DEND_HUMAN		Dendrin	-2.276
326	DDT	DOPD_HUMAN		D-dopachrome decarboxylase	-2.153
327	DDX21	DDX21_HUMAN		Nucleolar RNA helicase 2	-2.103
328	DDX24	DDX24_HUMAN		ATP-dependent RNA helicase DDX24	2.179
329	DDX27	DDX27_HUMAN		Probable ATP-dependent RNA helicase DDX27	2.046
330	DFFA	DFFA_HUMAN		DNA fragmentation factor subunit alpha	2.209
331	DFNB31	WHRN_HUMAN		Whirlin	2.48
332	DGAT2	DGAT2_HUMAN		Diacylglycerol O-acyltransferase 2	2.458
333	DGCR6L	DGC6L_HUMAN		Protein DGCR6L	2.22
334	DGKZ	DGKZ_HUMAN		Diacylglycerol kinase zeta	-3.756
335	DHDDS	DHDDS_HUMAN		Dehydrodolichyl diphosphate synthase	3.059
336	DHX29	DHX29_HUMAN		Putative ATP-dependent RNA helicase DHX29	-2.385
337	DHX40	DHX40_HUMAN		Probable ATP-dependent RNA helicase DHX40	2.703
338	DIP	DIP		-	-2.238
339	DKK3	DKK3_HUMAN		Dickkopf-related protein 3 precursor	-2.186
340	DLG3	DLG3_HUMAN		Disks large homolog 3	2.24
341	DLK1	DLK_HUMAN		Delta-like protein precursor	-2.786
342	DLX3	DLX3_HUMAN		Homeobox protein DLX-3	-2.94
343	DMN	DMN_HUMAN		Desmuslin	2.567
344	DNAH1	DNAH1		dynein, axonemal, heavy polypeptide 1	4.366
345	DNAJA3	DNJA3_HUMAN		DnaJ homolog subfamily A member 3, mitochondrial precursor	2.189
346	DNAJC5	DNJC5_HUMAN		DnaJ homolog subfamily C member 5	2.432
347	DNM3	DYN3_HUMAN		Dynamin-3	3.213
348	DNMT3A	DNM3A_HUMAN		DNA	-3.083
349	DOC2B	DOC2B_HUMAN		Double C2-like domain-containing protein beta	-5.374
350	DOCK1	DOCK1_HUMAN		Dedicator of cytokinesis protein 1	-2.105
351	DOCK9	DOCK9_HUMAN		Dedicator of cytokinesis protein 9	2.334
352	DOK6	DOK6_HUMAN		Docking protein 6	2.32
353	DPAGT1	GPT_HUMAN		UDP-N-acetylglucosamine--dolichyl-phosphate N- acetylglucosaminephosphotransferase	-2.349
354	DPP7	DPP2_HUMAN		Dipeptidyl-peptidase 2 precursor	-2.145
355	DPY19L1	DPY19L1		dpy-19-like 1 (C. elegans)	2.348
356	DPYD	DPYD_HUMAN		Dihydropyrimidine dehydrogenase [NADP+] precursor	5.115
357	DPYSL4	DPYL4_HUMAN		Dihydropyrimidinase-related protein 4	3.863
358	DSP	DESP_HUMAN		Desmoplakin	6.218
359	DTX2	DTX2_HUMAN		Protein deltex-2	2.167
360	DUSP13	DUS13_HUMAN		Dual specificity protein phosphatase 13	3.173
361	DUSP14	DUS14_HUMAN		Dual specificity protein phosphatase 14	2.519
362	DUSP19	DUS19_HUMAN		Dual specificity protein phosphatase 19	3.257
363	DUSP2	DUS2_HUMAN		Dual specificity protein phosphatase 2	4.844
364	DUSP6	DUS6_HUMAN		Dual specificity protein phosphatase 6	27.059
365	DYNC2LI1	DYNC2LI1		dynein, cytoplasmic 2, light intermediate chain 1	2.84
366	DYNLL1	DYL1_HUMAN		Dynein light chain 1, cytoplasmic	-3.162
367	DYNLL2	DYL2_HUMAN		Dynein light chain 2, cytoplasmic	2.248
368	DYNLRB2	DLRB2_HUMAN		Dynein light chain roadblock-type 2	6.675
369	EAF2	EAF2_HUMAN		ELL-associated factor 2	27.283
370	ECM1	ECM1_HUMAN		Extracellular matrix protein 1 precursor	2.641
371	EED	EED		embryonic ectoderm development	-2.101
372	EFHD1	EFHD1_HUMAN		EF-hand domain-containing protein 1	6.726
373	EFNA4	EFNA4_HUMAN		Ephrin-A4 precursor	17.6
374	EFNB3	EFNB3_HUMAN		Ephrin-B3 precursor	-2.792
375	EGFR	EGFR_HUMAN		Epidermal growth factor receptor precursor	-2.688
376	EGLN1	EGLN1_HUMAN		Egl nine homolog 1	-2.166
377	EGR2	EGR2_HUMAN		Early growth response protein 2	17.988
378	EGR3	EGR3_HUMAN		Early growth response protein 3	46.954
379	EGR4	EGR4_HUMAN		Early growth response protein 4	2.323
380	EHD1	EHD1_HUMAN		EH domain-containing protein 1	3.48
381	EHD2	EHD2_HUMAN		EH domain-containing protein 2	3.252
382	EIF3D	IF37_HUMAN		Eukaryotic translation initiation factor 3 subunit 7	2.116
383	EIF4B	IF4B_HUMAN		Eukaryotic translation initiation factor 4B	2.069
384	EIF4G1	IF4G1_HUMAN		Eukaryotic translation initiation factor 4 gamma 1	2.623
385	ELAVL4	ELAV4_HUMAN		ELAV-like protein 4	-5.148
386	ELF2	ELF2_HUMAN		ETS-related transcription factor Elf-2	-2.178
387	ELMO3	ELMO3_HUMAN		Engulfment and cell motility protein 3	-2.882
388	ELOVL6	ELOV6_HUMAN		Elongation of very long chain fatty acids protein 6	-3.738
389	EMP1	EMP1_HUMAN		Epithelial membrane protein 1	6.93
390	EMP3	EMP3_HUMAN		Epithelial membrane protein 3	-2.751
391	ENO3	ENOB_HUMAN		Beta-enolase	-2.21
392	EP400	EP400_HUMAN		E1A-binding protein p400	-2.002
393	EPAS1	EPAS1_HUMAN		Endothelial PAS domain-containing protein 1	-4.464
394	EPB49	DEMA_HUMAN		Dematin	-2.937
395	EPHB1	EPHB1_HUMAN		Ephrin type-B receptor 1 precursor	2.181
396	EPM2AIP1	EPMIP_HUMAN		EPM2A-interacting protein 1	2.096
397	EPN2	EPN2_HUMAN		Epsin-2	2.384
398	EPS8L2	ES8L2_HUMAN		Epidermal growth factor receptor kinase substrate 8-like protein 2	-3.726
399	ERCC5	ERCC5_HUMAN		DNA-repair protein complementing XP-G cells	2.469
400	ESPN	ESPN		espin	10.009
401	ESRRA	ERR1_HUMAN		Steroid hormone receptor ERR1	2.179
402	ETNK1	EKI1_HUMAN		Ethanolamine kinase 1	2.006
403	ETV4	ETV4_HUMAN		ETS translocation variant 4	-9.681
404	EXOSC4	EXOS4_HUMAN		Exosome complex exonuclease RRP41	2.823
405	EXOSC8	EXOS8_HUMAN		Exosome complex exonuclease RRP43	-2.056
406	EZH1	EZH1_HUMAN		Enhancer of zeste homolog 1	2.685
407	F11R	JAM1_HUMAN		Junctional adhesion molecule A precursor	2.12
		KAT_HUMAN		Putative thiosulfate sulfurtransferase KAT
408	FAAH	FAAH1_HUMAN		Fatty-acid amide hydrolase 1	-2.427
409	FABP3	FABPH_HUMAN		Fatty acid-binding protein, heart	-3.447
410	FAF1	FAF1_HUMAN		FAS-associated factor 1	-7.89
411	FAHD1	FAHD1_HUMAN		Fumarylacetoacetate hydrolase domain-containing protein 1	-2.166
412	FAM108A3				2.634
413	FAM13C1	FA13C_HUMAN		Protein FAM13C1	3.874
414	FAM14A	FM14A_HUMAN		Protein FAM14A precursor	-2.506
415	FAM20C	DMP4_HUMAN		Dentin matrix protein 4 precursor	-2.286
416	FAM53B	FA53B_HUMAN		Protein FAM53B	-2.063
417	FAM57A	FA57A_HUMAN		Protein FAM57A	-2.41
418	FAM63A	FAM63A		family with sequence similarity 63, member A	-2.93
419	FAM80A	RIMKA_HUMAN		Ribosomal protein S6 modification-like protein A	2.484
420	FAM89A	FA89A_HUMAN		Protein FAM89A	2.939
421	FANCA	FANCA_HUMAN		Fanconi anemia group A protein	-2.785
422	FARP2	FARP2_HUMAN		FERM, RhoGEF and pleckstrin domain-containing protein 2	2.493
423	FAT	FATH_HUMAN		Cadherin-related tumor suppressor homolog precursor	24.915
424	FBXL15	FBX37_HUMAN		F-box only protein 37	-2.141
425	FBXO30	FBX30_HUMAN		F-box only protein 30	-2.303
426	FBXO32	FBX32_HUMAN		F-box only protein 32	-3.286
427	FBXO33	FBX33_HUMAN		F-box only protein 33	2.524
428	FBXO38	FBX38_HUMAN		F-box only protein 38	2.398
429	FBXO6	FBX6_HUMAN		F-box only protein 6	-2.536
430	FBXW4	FBXW4_HUMAN		F-box/WD repeat-containing protein 4	-2.904
431	FCGR2A	FCG2A_HUMAN		Low affinity immunoglobulin gamma Fc region receptor II-a precursor	2.565
432	FCGRT	FCGRN_HUMAN		IgG receptor FcRn large subunit p51 precursor	-2.552
433	FEM1B	FEM1B		fem-1 homolog b (C. elegans)	2.025
434	FER	FER_HUMAN		Proto-oncogene tyrosine-protein kinase FER	2.045
435	FEZ2	FEZ2_HUMAN		Fasciculation and elongation protein zeta 2	4.096
436	FGF21	FGF21_HUMAN		Fibroblast growth factor 21 precursor	-2.286
437	FHL1	FHL1_HUMAN		Four and a half LIM domains protein 1	3.54
438	FKBP10	FKB10_HUMAN		FK506-binding protein 10 precursor	-2.393
439	FKBP14	FKB14_HUMAN		FK506-binding protein 14 precursor	3.586
440	FKBP9	FKBP9_HUMAN		FK506-binding protein 9 precursor	27.413
441	FKBPL	FKBPL_HUMAN		FK506-binding protein-like	2.226
442	FLII	FLII_HUMAN		Protein flightless-1 homolog	-2.386
443	FLJ11286	FLJ11286		hypothetical protein LOC55337	-2.193
444	FLJ22222	FLJ22222		-	-2.256
445	FLYWCH1	FLYWCH1		FLYWCH-type zinc finger 1	2.284
446	FMNL1	FMNL_HUMAN		Formin-like protein 1	-2.412
447	FMNL2	FMNL2_HUMAN		Formin-like protein 2	2.309
448	FMO5	FMO5_HUMAN		Dimethylaniline monooxygenase [N-oxide-forming] 5	15.938
449	FN1	FINC_HUMAN		Fibronectin precursor	7.951
450	FNBP4	FNBP4_HUMAN		Formin-binding protein 4	2.21
451	FOXK2	FOXK2_HUMAN		Forkhead box protein K2	2.079
452	FOXO1	FOXO1_HUMAN		Forkhead box protein O1A	2.17
453	FRMD4A	FRM4A_HUMAN		FERM domain-containing protein 4A	3.135
454	FUCA1	FUCO_HUMAN		Tissue alpha-L-fucosidase precursor	2.297
455	FUNDC2	FUNDC2		FUN14 domain containing 2	-6.989
456	FURIN	FURIN_HUMAN		Furin precursor	-3.537
457	FUT1	FUT1_HUMAN		Galactoside 2-alpha-L-fucosyltransferase 1	-7.624
458	FXR1	FXR1_HUMAN		Fragile X mental retardation syndrome-related protein 1	2.862
459	FXYD6	FXYD6_HUMAN		FXYD domain-containing ion transport regulator 6 precursor	-2.291
460	FZD4	FZD4_HUMAN		Frizzled-4 precursor	2.761
461	GABBR2	GABR2_HUMAN		Gamma-aminobutyric acid type B receptor subunit 2 precursor	2.405
462	GABRB1	GBRB1_HUMAN		Gamma-aminobutyric acid receptor subunit beta-1 precursor	2.368
463	GADD45A	GA45A_HUMAN		Growth arrest and DNA-damage-inducible protein GADD45 alpha	2.416
464	GADD45G	GA45G_HUMAN		Growth arrest and DNA-damage-inducible protein GADD45 gamma	-2.743
465	GALK1	GALK1_HUMAN		Galactokinase	-2.196
466	GALNT10	GLT10_HUMAN		Polypeptide N-acetylgalactosaminyltransferase 10	2.444
467	GALNT14	GLT14_HUMAN		Polypeptide N-acetylgalactosaminyltransferase 14	-2.902
468	GAP43	NEUM_HUMAN		Neuromodulin	-2.373
469	GAS2L1	GA2L1_HUMAN		GAS2-like protein 1	2.163
470	GAS8	GAS8_HUMAN		Growth arrest-specific protein 8	2.372
471	GATA2	GATA2_HUMAN		Endothelial transcription factor GATA-2	-2.264
472	GCGR	GLR_HUMAN		Glucagon receptor precursor	-13.337
473	GCNT1	GCNT1_HUMAN		Beta-1,3-galactosyl-O-glycosyl-glycoprotein beta-1,6-N- acetylglucosaminyltransferase	16.883
474	GDAP1L1	GD1L1_HUMAN		Ganglioside-induced differentiation-associated protein 1-like 1	-3.389
475	GEFT	GEFT		RAC/CDC42 exchange factor	-2.36
476	GEMIN8	GEMI8_HUMAN		Gem-associated protein 8	2.221
477	GFPT2	GFPT2_HUMAN		Glucosamine--fructose-6-phosphate aminotransferase [isomerizing] 2	2.744
478	GGCX	VKGC_HUMAN		Vitamin K-dependent gamma-carboxylase	2.21
479	GHDC	GHDC_HUMAN		GH3 domain-containing protein precursor	2.056
480	GHITM	GHITM_HUMAN		Growth hormone-inducible transmembrane protein	2.199
481	GJB5	CXB5_HUMAN		Gap junction beta-5 protein	-2.624
482	GKAP1	GKAP1		G kinase anchoring protein 1	-2.085
483	GLA	AGAL_HUMAN		Alpha-galactosidase A precursor	2.204
484	GLB1	BGAM_HUMAN		Beta-galactosidase-related protein precursor	2.612
		BGAL_HUMAN		Beta-galactosidase precursor
485	GLIPR1	GLIP1_HUMAN		Glioma pathogenesis-related protein 1 precursor	2.117
486	GMPPB	GMPPB_HUMAN		Mannose-1-phosphate guanyltransferase subunit beta	3.353
487	GMPR	GMPR1_HUMAN		GMP reductase 1	3.486
488	GMPS	GUAA_HUMAN		GMP synthase [glutamine-hydrolyzing	-2.012
489	GNAI3	GNAI3_HUMAN		Guanine nucleotide-binding protein G(k) subunit alpha	2.25
490	GNAO1	GNAO1_HUMAN		Guanine nucleotide-binding protein G(o) subunit alpha 1	-2.798
		GNAO2_HUMAN		Guanine nucleotide-binding protein G(o) subunit alpha 2
491	GNB1	GBB1_HUMAN		Guanine nucleotide-binding protein G(I)/G(S)/G(T) subunit beta-1	2.255
492	GNB2L1	GBLP_HUMAN		Guanine nucleotide-binding protein subunit beta-2-like 1	2.189
493	GNB3	GBB3_HUMAN		Guanine nucleotide-binding protein G(I)/G(S)/G(T) subunit beta-3	-2.195
494	GNB4	GBB4_HUMAN		Guanine nucleotide-binding protein subunit beta-4	3.37
495	GNG10	GBG10_HUMAN		Guanine nucleotide-binding protein G(I)/G(S)/G(O) subunit gamma-10 precursor	-2.044
496	GNG3	GBG3_HUMAN		Guanine nucleotide-binding protein G(I)/G(S)/G(O) subunit gamma-3 precursor	-5.372
497	GNPNAT1	GNA1_HUMAN		Glucosamine 6-phosphate N-acetyltransferase	2.112
498	GOSR2	GOSR2_HUMAN		Golgi SNAP receptor complex member 2	2.116
499	GOT1	AATC_HUMAN		Aspartate aminotransferase, cytoplasmic	-2.035
500	GPHA2	GPHA2_HUMAN		Glycoprotein hormone alpha-2 precursor	3.081
501	GPR108	GP108_HUMAN		Protein GPR108 precursor	2.563
502	GPR125	GP125_HUMAN		Probable G-protein coupled receptor 125 precursor	15.73
503	GPR137	G137A_HUMAN		Integral membrane protein GPR137	-2.119
504	GPR158	GP158_HUMAN		Probable G-protein coupled receptor 158 precursor	24.966
505	GPR172A	PEVR1_HUMAN		Porcine endogenous retrovirus A receptor 1 precursor	2.312
506	GPRC5C	GPC5C_HUMAN		G-protein coupled receptor family C group 5 member C precursor	-2.32
507	GRAMD3	GRAM3_HUMAN		GRAM domain-containing protein 3	23.389
508	GRB2	GRB2_HUMAN		Growth factor receptor-bound protein 2	-3.034
509	GRB7	GRB7_HUMAN		Growth factor receptor-bound protein 7	-2.335
510	GRIA2	GRIA2_HUMAN		Glutamate receptor 2 precursor	21.971
511	GRIK5	GRIK5_HUMAN		Glutamate receptor, ionotropic kainate 5 precursor	-2.808
512	GRIN2C	NMDE3_HUMAN		Glutamate [NMDA] receptor subunit epsilon-3 precursor	-3.1
513	GRIN2D	NMDE4_HUMAN		Glutamate [NMDA] receptor subunit epsilon-4 precursor	-2.038
514	GRINL1A	GRINL1A		glutamate receptor, ionotropic, N-methyl D-aspartate-like 1A	-2.317
515	GRK6	GRK6_HUMAN		G protein-coupled receptor kinase 6	2.164
516	GSR	GSHR_HUMAN		Glutathione reductase, mitochondrial precursor	-2.159
517	GSS	GSHB_HUMAN		Glutathione synthetase	2.902
518	GSTA1	GSTA1_HUMAN		Glutathione S-transferase A1	2.275
519	GSTK1	GSTK1_HUMAN		Glutathione S-transferase kappa 1	5.853
520	GSTO2	GSTO2_HUMAN		Glutathione transferase omega-2	2.899
521	GSTP1	GSTP1_HUMAN		Glutathione S-transferase P	4.262
522	GSTT2	GSTT2_HUMAN		Glutathione S-transferase theta-2	-2.953
523	GTF2B	TF2B_HUMAN		Transcription initiation factor IIB	-2.1
524	GTF2E1	T2EA_HUMAN		Transcription initiation factor IIE subunit alpha	2.153
525	GTF2H1	TF2H1_HUMAN		TFIIH basal transcription factor complex p62 subunit	2.138
526	GTF2H4	TF2H4_HUMAN		TFIIH basal transcription factor complex p52 subunit	2.142
527	GTPBP2	GTPB2_HUMAN		GTP-binding protein 2	2.089
528	GTPBP3	GTPB3_HUMAN		tRNA modification GTPase GTPBP3, mitochondrial precursor	2.18
529	GUCA1A	GUC1A_HUMAN		Guanylyl cyclase-activating protein 1	6.31
530	GUCY1A3	GCYA3_HUMAN		Guanylate cyclase soluble subunit alpha-3	-2.757
531	GUCY1B3	GCYB1_HUMAN		Guanylate cyclase soluble subunit beta-1	2.324
532	H1FX	H1X_HUMAN		Histone H1x	2.036
533	HACE1	HACE1_HUMAN		E3 ubiquitin-protein ligase HACE1	2.054
534	HAND1	HAND1_HUMAN		Heart- and neural crest derivatives-expressed protein 1	-11.077
535	HAND2	HAND2_HUMAN		Heart- and neural crest derivatives-expressed protein 2	-3.334
536	HBEGF	HBEGF_HUMAN		Proheparin-binding EGF-like growth factor precursor [Contains: Heparin-binding EGF-like growth factor	2.107
537	HDAC1	HDAC1_HUMAN		Histone deacetylase 1	2.358
538	HDAC5	HDAC5_HUMAN		Histone deacetylase 5	2.808
539	HEATR5B	HEATR5B		HEAT repeat containing 5B	2.096
540	HEBP1	HEBP1_HUMAN		Heme-binding protein 1	3.608
541	HEBP2	HEBP2_HUMAN		Heme-binding protein 2	13.808
542	HES5	HES5_HUMAN		Transcription factor HES-5	-5.153
543	HIBCH	HIBCH_HUMAN		3-hydroxyisobutyryl-CoA hydrolase, mitochondrial precursor	2.041
544	HIGD1A	HIG1A_HUMAN		HIG1 domain family member 1A	-2.277
545	HIPK1	HIPK1_HUMAN		Homeodomain-interacting protein kinase 1	-2.36
546	HIST1H2AK	H2A1_HUMAN		Histone H2A type 1	8.404
547	HIST1H3E	H31_HUMAN		Histone H3.1	5.446
548	HIST1H4A	H4_HUMAN		Histone H4	4.049
549	HIST1H4B	H4_HUMAN		Histone H4	4.049
550	HIST1H4D	H4_HUMAN		Histone H4	4.049
551	HIST1H4E	H4_HUMAN		Histone H4	4.076
552	HIST1H4H	H4_HUMAN		Histone H4	4.076
553	HIST1H4J	H4_HUMAN		Histone H4	4.076
554	HIST1H4K	H4_HUMAN		Histone H4	4.076
555	HIST2H2AA3	H2A2A_HUMAN		Histone H2A type 2-A	8.404
556	HIST2H3A	H32_HUMAN		Histone H3.2	5.446
557	HIST2H3C	H32_HUMAN		Histone H3.2	5.446
558	HIST2H4A	H4_HUMAN		Histone H4	4.076
559	HIST3H2A	H2A3_HUMAN		Histone H2A type 3	8.404
560	HIST3H3	H31T_HUMAN		Histone H3.1t	5.446
561	HK2	HXK2_HUMAN		Hexokinase-2	-5.099
562	HLA-DQA1	HA24_HUMAN		HLA class II histocompatibility antigen, DQ(4) alpha chain precursor	7.059
		HA22_HUMAN		HLA class II histocompatibility antigen, DQ(2) alpha chain precursor
		HA25_HUMAN		HLA class II histocompatibility antigen, DQ(5) alpha chain precursor
		HA27_HUMAN		HLA class II histocompatibility antigen, DQ(W3) alpha chain precursor
		HA23_HUMAN		HLA class II histocompatibility antigen, DQ(3) alpha chain precursor
563	HLA-DQB2	HB2X_HUMAN		HLA class II histocompatibility antigen, DX beta chain precursor	6.19
564	HLA-DRB1	2B11_HUMAN		HLA class II histocompatibility antigen, DRB1-1 beta chain precursor	14.848
		2B18_HUMAN		HLA class II histocompatibility antigen, DRB1-8 beta chain precursor
		2B17_HUMAN		HLA class II histocompatibility antigen, DRB1-7 beta chain precursor
		HB2B_HUMAN		HLA class II histocompatibility antigen, DR-1 beta chain precursor
565	HLA-DRB5	2B1B_HUMAN		HLA class II histocompatibility antigen, DRB1-11 beta chain precursor	14.848
566	HMG20B	HM20B_HUMAN		SWI/SNF-related matrix-associated actin-dependent regulator of chromatin subfamily E member 1-related	2.239
567	HMOX1	HMOX1_HUMAN		Heme oxygenase 1	-2.028
568	HMOX2	HMOX2_HUMAN		Heme oxygenase 2	2.973
569	HMP19	NSG2_HUMAN		Neuron-specific protein family member 2	-4.551
570	HNRNPA2B1	ROA2_HUMAN		Heterogeneous nuclear ribonucleoproteins A2/B1	-2.628
571	HNRPAB	ROAA_HUMAN		Heterogeneous nuclear ribonucleoprotein A/B	-2.29
572	HOXB2	HXB2_HUMAN		Homeobox protein Hox-B2	-8.653
573	HOXC10	HXC10_HUMAN		Homeobox protein Hox-C10	5.073
574	HOXC4	HXC4_HUMAN		Homeobox protein Hox-C4	-2.417
575	HOXC5	HXC5_HUMAN		Homeobox protein Hox-C5	-2.309
576	HOXC6	HXC6_HUMAN		Homeobox protein Hox-C6	-2.659
577	HOXC8	HXC8_HUMAN		Homeobox protein Hox-C8	-5.034
578	HPCA	HPCA_HUMAN		Neuron-specific calcium-binding protein hippocalcin	3.303
579	HPCAL1	HPCL1_HUMAN		Hippocalcin-like protein 1	2.518
580	HR	HAIR_HUMAN		Protein hairless	-2.28
581	HS1BP3	HS1BP3		HS1-binding protein 3	2.552
582	HS3ST3B1	OST3B_HUMAN		Heparan sulfate glucosamine 3-O-sulfotransferase 3B1	3.167
583	HSD11B1	DHI1_HUMAN		Corticosteroid 11-beta-dehydrogenase isozyme 1	-11.965
584	HSD17B11	DHRS8_HUMAN		Dehydrogenase/reductase SDR family member 8 precursor	-2.331
585	HSD17B7	DHB7_HUMAN		3-keto-steroid reductase	2.31
586	HSPA1A	HSP71_HUMAN		Heat shock 70 kDa protein 1	-2.198
587	HSPA1B	HSP71_HUMAN		Heat shock 70 kDa protein 1	-2.198
588	HSPB8	HSPB8_HUMAN		Heat shock protein beta-8	-2.165
589	HYLS1	HYLS1_HUMAN		Hydrolethalus syndrome protein 1	-5.373
590	HYPE	HYPE		Huntingtin interacting protein E	2.101
591	ID2	ID2_HUMAN		DNA-binding protein inhibitor ID-2	2.654
592	ID4	ID4_HUMAN		DNA-binding protein inhibitor ID-4	10.594
593	IFI35	IN35_HUMAN		Interferon-induced 35 kDa protein	-2.33
594	IFNGR1	INGR1_HUMAN		Interferon-gamma receptor alpha chain precursor	-2.489
595	IFT122	IF122_HUMAN		Intraflagellar transport 122 homolog	-3.37
596	IFT57	IFT57		intraflagellar transport 57 homolog (Chlamydomonas)	3.203
597	IGF2	IG2R_HUMAN		Putative insulin-like growth factor 2-associated protein	9.152
		IGF2_HUMAN		Insulin-like growth factor II precursor
598	IGF2R	MPRI_HUMAN		Cation-independent mannose-6-phosphate receptor precursor	-11.136
599	IGSF9	TUTLA_HUMAN		Protein turtle homolog A precursor	-2.139
600	IKBKB	IKKB_HUMAN		Inhibitor of nuclear factor kappa-B kinase subunit beta	-2.167
601	IL10RB	I10R2_HUMAN		Interleukin-10 receptor beta chain precursor	-3.15
602	IL18	IL18_HUMAN		Interleukin-18 precursor	-3.59
603	IMMT	IMMT_HUMAN		Mitochondrial inner membrane protein	-2.067
604	INPP1	INPP_HUMAN		Inositol polyphosphate 1-phosphatase	-2.485
605	INTS4	INT4_HUMAN		Integrator complex subunit 4	2.494
606	IRF1	IRF1_HUMAN		Interferon regulatory factor 1	2.081
607	IRF9	IRTF_HUMAN		Transcriptional regulator ISGF3 subunit gamma	-2.046
608	ISG20	ISG20_HUMAN		Interferon-stimulated gene 20 kDa protein	2.243
609	ITGA1	ITA1_HUMAN		Integrin alpha-1 precursor	-2.19
610	ITGB7	ITB7_HUMAN		Integrin beta-7 precursor	2.427
611	ITPKC	IP3KC_HUMAN		Inositol-trisphosphate 3-kinase C	-2.12
612	JAG2	JAG2_HUMAN		Protein jagged-2 precursor	-2.309
613	JAM2	JAM2_HUMAN		Junctional adhesion molecule B precursor	2.796
614	JMJD5	JMJD5_HUMAN		JmjC domain-containing protein 5	-3.195
615	JUN	JUN_HUMAN		Transcription factor AP-1	3.226
616	JUND	JUND_HUMAN		Transcription factor jun-D	2.961
617	KBTBD4	KBTB4_HUMAN		Kelch repeat and BTB domain-containing protein 4	-4.179
618	KBTBD8	KBTB8_HUMAN		Kelch repeat and BTB domain-containing protein 8	-2.702
619	KCND1	KCND1_HUMAN		Potassium voltage-gated channel subfamily D member 1	2.308
620	KCNH1	KCNH1_HUMAN		Potassium voltage-gated channel subfamily H member 1	-2.071
621	KCNJ12	IRK12_HUMAN		ATP-sensitive inward rectifier potassium channel 12	-5.125
622	KCNJ14	IRK14_HUMAN		ATP-sensitive inward rectifier potassium channel 14	-4.152
623	KCNMA1	KCMA1_HUMAN		Calcium-activated potassium channel subunit alpha-1	-2.885
624	KCNN1	KCNN1_HUMAN		Small conductance calcium-activated potassium channel protein 1	2.975
625	KCNN3	KCNN3_HUMAN		Small conductance calcium-activated potassium channel protein 3	-3.616
626	KCNRG	KCNRG_HUMAN		Putative potassium channel regulatory protein	-2.361
627	KCTD13	KCD13_HUMAN		BTB/POZ domain-containing protein KCTD13	5.506
628	KCTD17	KCD17_HUMAN		BTB/POZ domain-containing protein KCTD17	2.65
629	KIAA0143	EFR3_HUMAN		Protein EFR3-like	2.405
630	KIAA0513	K0513_HUMAN		Uncharacterized protein KIAA0513	2.59
631	KIAA0888	KIAA0888		-	-2.008
632	KIAA1303	RPTOR_HUMAN		Regulatory-associated protein of mTOR	-2.159
633	KIAA1409	KIAA1409		KIAA1409	-2.784
634	KIAA1598	SHOT1_HUMAN		Shootin-1	-2.022
635	KIF2A	KIF2A_HUMAN		Kinesin-like protein KIF2A	2.815
636	KIF3A	KIF3A_HUMAN		Kinesin-like protein KIF3A	2.227
637	KIFC3	KIFC3_HUMAN		Kinesin-like protein KIFC3	4.897
638	KLC3	KLC3_HUMAN		Kinesin light chain 3	2.219
639	KLF10	KLF10_HUMAN		Krueppel-like factor 10	2.015
640	KLF11	KLF11_HUMAN		Krueppel-like factor 11	2.49
641	KLF13	KLF13_HUMAN		Krueppel-like factor 13	-2.039
642	KLF6	KLF6_HUMAN		Krueppel-like factor 6	3.104
643	KLHDC5	KLDC5_HUMAN		Kelch domain-containing protein 5	-2.058
644	KLHL12	KLH12_HUMAN		Kelch-like protein 12	2.021
645	KLHL5	KLHL5_HUMAN		Kelch-like protein 5	4.241
646	KPNA2	IMA2_HUMAN		Importin subunit alpha-2	4.07
647	KRT1	K2C1_HUMAN		Keratin, type II cytoskeletal 1	-3.669
648	LACTB	LACTB_HUMAN		Serine beta-lactamase-like protein LACTB, mitochondrial precursor	2.54
649	LAMB3	LAMB3_HUMAN		Laminin subunit beta-3 precursor	-2.438
650	LAMC1	LAMC1_HUMAN		Laminin subunit gamma-1 precursor	2.303
651	LBR	LBR_HUMAN		Lamin-B receptor	-2.001
652	LCK	LCK_HUMAN		Proto-oncogene tyrosine-protein kinase LCK	-3.016
653	LCMT2	LCMT2_HUMAN		Leucine carboxyl methyltransferase 2	2.039
654	LCP2	LCP2_HUMAN		Lymphocyte cytosolic protein 2	-2.732
655	LDHD	LDHD_HUMAN		Probable D-lactate dehydrogenase, mitochondrial precursor	2.4
656	LENG4	LENG4		leukocyte receptor cluster (LRC) member 4	-2.153
657	LEO1	LEO1_HUMAN		RNA polymerase-associated protein LEO1	-2.292
658	LETM2	LETM2_HUMAN		Protein LETM2, mitochondrial precursor	2.164
659	LGALS3	LEG3_HUMAN		Galectin-3	2.632
660	LHX3	LHX3_HUMAN		LIM/homeobox protein Lhx3	2.036
661	LIMK1	LIMK1_HUMAN		LIM domain kinase 1	2.192
662	LIMK2	LIMK2_HUMAN		LIM domain kinase 2	-2.113
663	LMNA	LMNA_HUMAN		Lamin-A/C	-3.331
664	LMTK2	LMTK2_HUMAN		Serine/threonine-protein kinase LMTK2 precursor	2.668
665	LOC152485				-2.995
666	LOC285382				4.875
667	LOC728215	LOC728215		similar to transmembrane protein 28	-6.725
668	LOC90379	LOC90379		hypothetical protein LOC90379	-2.086
669	LONP2	LONP2_HUMAN		Peroxisomal Lon protease homolog 2	2.002
670	LPL	LIPL_HUMAN		Lipoprotein lipase precursor	-8.57
671	LPPR2	LPPR2		-	3.513
672	LRDD	PIDD_HUMAN		Leucine-rich repeat and death domain-containing protein	-2.509
673	LRPAP1	AMRP_HUMAN		Alpha-2-macroglobulin receptor-associated protein precursor	2.045
674	LRPPRC	LPPRC_HUMAN		Leucine-rich PPR motif-containing protein, mitochondrial precursor	4.65
675	LRRC41	LRC41_HUMAN		Leucine-rich repeat-containing protein 41	-2.467
676	LRRC8D	LRC8D_HUMAN		Leucine-rich repeat-containing protein 8D	-2.134
677	LSM14B	LS14B_HUMAN		LSM14 protein homolog B	2.408
678	LSMD1	LSMD1_HUMAN		LSM domain-containing protein 1	-2.372
679	LTB	TNFC_HUMAN		Lymphotoxin-beta	6.519
680	LTBR	TNR3_HUMAN		Tumor necrosis factor receptor superfamily member 3 precursor	-2.681
681	LYK5	STRAD_HUMAN		STE20-related adapter protein	2.926
682	LYN	LYN_HUMAN		Tyrosine-protein kinase Lyn	2.046
683	LZTS2	LZTS2_HUMAN		Leucine zipper putative tumor suppressor 2	-2.111
684	MAFG	MAFG_HUMAN		Transcription factor MafG	-2.184
685	MAGED2	MAGD2_HUMAN		Melanoma-associated antigen D2	-2.007
686	MAGEE1	MAGE1_HUMAN		Melanoma-associated antigen E1	2.086
687	MAGEH1	MAGH1_HUMAN		Melanoma-associated antigen H1	-2.103
688	MAP1LC3B	MLP3B_HUMAN		Microtubule-associated proteins 1A/1B light chain 3B precursor	2.208
689	MAP6	MAP6		microtubule-associated protein 6	2.771
690	MAPRE3	MARE3_HUMAN		Microtubule-associated protein RP/EB family member 3	2.755
691	MARCH6	MARH6_HUMAN		E3 ubiquitin-protein ligase MARCH6	2.035
692	MARVELD2	MALD2_HUMAN		MARVEL domain-containing protein 2	-3.417
693	MAST3	MAST3_HUMAN		Microtubule-associated serine/threonine-protein kinase 3	3.378
694	MATK	MATK_HUMAN		Megakaryocyte-associated tyrosine-protein kinase	-3.371
695	MBOAT5	MBOA5_HUMAN		Membrane-bound O-acyltransferase domain-containing protein 5	2.434
696	MCTS1	MCTS1		malignant T cell amplified sequence 1	2.663
697	MDFI	MDFI_HUMAN		MyoD family inhibitor	3.293
698	MDM2	MDM2_HUMAN		E3 ubiquitin-protein ligase Mdm2	2.138
699	MDP-1	MGDP1_HUMAN		Magnesium-dependent phosphatase 1	-2.047
700	MED13	MED13_HUMAN		Mediator of RNA polymerase II transcription subunit 13	2.075
701	MED25	MED25_HUMAN		Mediator of RNA polymerase II transcription subunit 25	2.457
702	MED31	MED31_HUMAN		Mediator of RNA polymerase II transcription subunit 31	2.128
703	MEST	MEST_HUMAN		Mesoderm-specific transcript homolog protein	-3.949
704	METTL3	MTA70_HUMAN		N6-adenosine-methyltransferase 70 kDa subunit	-2.105
705	MFGE8	MFGM_HUMAN		Lactadherin precursor	6.458
706	MFNG	MFNG_HUMAN		Beta-1,3-N-acetylglucosaminyltransferase manic fringe	-5.657
707	MFSD1	MFSD1_HUMAN		Major facilitator superfamily domain-containing protein 1	-3.34
708	MFSD3	MFSD3_HUMAN		Major facilitator superfamily domain-containing protein 3	6.781
709	MFSD4	MFSD4_HUMAN		Major facilitator superfamily domain-containing protein 4	3.646
710	MGAT1	MGAT1_HUMAN		Alpha-1,3-mannosyl-glycoprotein 2-beta-N-acetylglucosaminyltransferase	-2.738
711	MGAT4A	MGT4A_HUMAN		Alpha-1,3-mannosyl-glycoprotein 4-beta-N-acetylglucosaminyltransferase A	2.039
712	MGAT4B	MGT4B_HUMAN		Alpha-1,3-mannosyl-glycoprotein 4-beta-N-acetylglucosaminyltransferase B	2.886
713	MGEA5	NCOAT_HUMAN		Bifunctional protein NCOAT	2.322
714	MGMT	MGMT_HUMAN		Methylated-DNA--protein-cysteine methyltransferase	3.59
715	MGST3	MGST3_HUMAN		Microsomal glutathione S-transferase 3	3.357
716	MINA	MINA_HUMAN		MYC-induced nuclear antigen	2
717	MKNK1	MKNK1_HUMAN		MAP kinase-interacting serine/threonine-protein kinase 1	2.097
718	MLL	HRX_HUMAN		Zinc finger protein HRX	2.495
719	MLLT1	ENL_HUMAN		Protein ENL	2.377
720	MLSTD2	FACR1_HUMAN		Fatty acyl-CoA reductase 1	2.683
721	MLYCD	DCMC_HUMAN		Malonyl-CoA decarboxylase, mitochondrial precursor	2.43
722	MMAA	MMAA_HUMAN		Methylmalonic aciduria type A protein, mitochondrial precursor	2.143
723	MMP19	MMP19_HUMAN		Matrix metalloproteinase-19 precursor	-4.048
724	MMP2	MMP2_HUMAN		72 kDa type IV collagenase precursor	-2.957
725	MOBKL1A	MOL1A_HUMAN		Mps one binder kinase activator-like 1A	2.035
726	MON1B	MON1B_HUMAN		Vacuolar fusion protein MON1 homolog B	2.006
727	MORC4	MORC4_HUMAN		MORC family CW-type zinc finger protein 4	2.134
728	MPDZ	MPDZ_HUMAN		Multiple PDZ domain protein	-2.491
729	MPG	3MG_HUMAN		DNA-3-methyladenine glycosylase	4.277
730	MPI	MANA_HUMAN		Mannose-6-phosphate isomerase	2.223
731	MPP2	MPP2_HUMAN		MAGUK p55 subfamily member 2	3.217
732	MPP3	MPP3_HUMAN		MAGUK p55 subfamily member 3	3.851
733	MPPED2	MPPD2_HUMAN		Metallophosphoesterase domain-containing protein 2	-2.041
734	MPZL2	MPZL2_HUMAN		Myelin protein zero-like protein 2 precursor	4.496
735	MRE11A	MRE11_HUMAN		Double-strand break repair protein MRE11A	-3.791
736	MRPL1	RM01_HUMAN		39S ribosomal protein L1, mitochondrial precursor	2.044
737	MRPL10	RM10_HUMAN		39S ribosomal protein L10, mitochondrial precursor	2.302
738	MRPL16	RM16_HUMAN		39S ribosomal protein L16, mitochondrial precursor	2.515
739	MRPL18	RM18_HUMAN		39S ribosomal protein L18, mitochondrial precursor	-2.065
740	MRPL41	RM41_HUMAN		39S ribosomal protein L41, mitochondrial precursor	2.068
741	MRPL42	RT32_HUMAN		Mitochondrial 28S ribosomal protein S32, mitochondrial precursor	2.023
742	MRPL49	RM49_HUMAN		Mitochondrial 39S ribosomal protein L49	2.739
743	MRPS15	RT15_HUMAN		28S ribosomal protein S15, mitochondrial precursor	-2.033
744	MRPS23	RT23_HUMAN		Mitochondrial ribosomal protein S23	-2.927
745	MRPS31	RT31_HUMAN		28S ribosomal protein S31, mitochondrial precursor	-2.748
746	MSH2	MSH2_HUMAN		DNA mismatch repair protein Msh2	-2.079
747	MSL-1	LOC339287		hypothetical protein LOC339287	-3.092
748	MSL2L1	MSL2_HUMAN		Male-specific lethal 2-like 1	2.196
749	MSN	MOES_HUMAN		Moesin	-2.095
750	MTF1	MTF1_HUMAN		Metal regulatory transcription factor 1	2.056
751	MTMR10	MTMRA_HUMAN		Myotubularin-related protein 10	2.041
752	MTUS1	MTUS1_HUMAN		Mitochondrial tumor suppressor 1	-2.233
753	MUC13	MUC13_HUMAN		Mucin-13 precursor	2.046
754	MUS81	MUS81_HUMAN		Crossover junction endonuclease MUS81	2.029
755	MUT	MUTA_HUMAN		Methylmalonyl-CoA mutase, mitochondrial precursor	-2.692
756	MYCL1	MYCL1_HUMAN		L-myc-1 proto-oncogene protein	2.359
757	MYCL2	MYCL2_HUMAN		L-myc-2 protein	2.359
758	MYD88	MYD88_HUMAN		Myeloid differentiation primary response protein MyD88	-2.891
759	MYEF2	MYEF2_HUMAN		Myelin expression factor 2	-2.09
760	MYL9	MLRN_HUMAN		Myosin regulatory light chain 2, smooth muscle isoform	3.071
761	MYLIP	MYLIP_HUMAN		E3 ubiquitin-protein ligase MYLIP	8.969
762	MYO5A	MYO5A_HUMAN		Myosin-Va	-2.016
763	MYO6	MYO6_HUMAN		Myosin-VI	4.185
764	MYOD1	MYOD1_HUMAN		Myoblast determination protein 1	21.553
765	MYT1	MYT1_HUMAN		Myelin transcription factor 1	-2.981
766	MYT1L	MYT1L_HUMAN		Myelin transcription factor 1-like protein	-2.13
767	Magmas	TIM16_HUMAN		Mitochondrial import inner membrane translocase subunit Tim16	2.156
768	N4BP1	N4BP1_HUMAN		NEDD4-binding protein 1	2.409
769	NAGPA	NAGPA_HUMAN		N-acetylglucosamine-1-phosphodiester alpha-N-acetylglucosaminidase precursor	-2.615
770	NAV1	NAV1_HUMAN		Neuron navigator 1	-2.126
771	NBN	NBN_HUMAN		Nibrin	-2.16
772	NDRG1	NDRG1_HUMAN		Protein NDRG1	3.791
773	NDRG3	NDRG3_HUMAN		Protein NDRG3	2.181
774	NDUFA6	NDUA6_HUMAN		NADH dehydrogenase [ubiquinone] 1 alpha subcomplex subunit 6	2.877
775	NDUFB10	NDUBA_HUMAN		NADH dehydrogenase [ubiquinone] 1 beta subcomplex subunit 10	2.543
776	NDUFS3	NDUS3_HUMAN		NADH dehydrogenase [ubiquinone] iron-sulfur protein 3, mitochondrial precursor	-2.145
777	NEIL1	NEIL1_HUMAN		Endonuclease VIII-like 1	-2.015
778	NEK3	NEK3_HUMAN		Serine/threonine-protein kinase Nek3	2.67
779	NEU1	NEUR1_HUMAN		Sialidase-1 precursor	2.653
780	NFIL3	NFIL3_HUMAN		Nuclear factor interleukin-3-regulated protein	2.173
781	NFKB1	NFKB1_HUMAN		Nuclear factor NF-kappa-B p105 subunit	-2.469
782	NFKB2	NFKB2_HUMAN		Nuclear factor NF-kappa-B p100 subunit	2.708
783	NFS1	NFS1_HUMAN		Cysteine desulfurase, mitochondrial precursor	2.35
784	NFYB	NFYB_HUMAN		Nuclear transcription factor Y subunit beta	2.564
785	NGFR	TNR16_HUMAN		Tumor necrosis factor receptor superfamily member 16 precursor	-2.75
786	NID1	NID1_HUMAN		Nidogen-1 precursor	2.075
787	NID2	NID2_HUMAN		Nidogen-2 precursor	3.21
788	NIN	NIN_HUMAN		Ninein	3.105
789	NKD1	NKD1_HUMAN		Protein naked cuticle homolog 1	-2.57
790	NKIRAS2	KBRS2_HUMAN		NF-kappa-B inhibitor-interacting Ras-like protein 2	3.717
791	NLGN2	NLGN2_HUMAN		Neuroligin-2 precursor	-2.471
792	NME3	NDK3_HUMAN		Nucleoside diphosphate kinase 3	-2.426
793	NME4	NDKM_HUMAN		Nucleoside diphosphate kinase, mitochondrial precursor	2.39
794	NNMT	NNMT_HUMAN		Nicotinamide N-methyltransferase	23.5
795	NOC2L	NOC2L_HUMAN		Nucleolar complex protein 2 homolog	2.046
796	NOC4L	NOC4L_HUMAN		Nucleolar complex protein 4 homolog	-2.809
797	NOLC1	NOLC1_HUMAN		Nucleolar phosphoprotein p130	2.059
798	NOMO1	NOMO1_HUMAN		Nodal modulator 1 precursor	3.808
799	NOMO2	NOMO2_HUMAN		Nodal modulator 2 precursor	3.808
800	NOMO3	NOMO3_HUMAN		Nodal modulator 3 precursor	3.808
801	NOS1AP	CAPON_HUMAN		Carboxyl-terminal PDZ ligand of neuronal nitric oxide synthase protein	7.595
802	NOTCH2	NOTC2_HUMAN		Neurogenic locus notch homolog protein 2 precursor	3.965
803	NPHP1	NPHP1_HUMAN		Nephrocystin-1	3.006
804	NPR1	ANPRA_HUMAN		Atrial natriuretic peptide receptor A precursor	-3.799
805	NPY	NPY_HUMAN		Neuropeptide Y precursor [Contains: Neuropeptide Y	4.688
806	NR1I3	NR1I3_HUMAN		Orphan nuclear receptor NR1I3	-2.149
807	NR2C2	TR4_HUMAN		Orphan nuclear receptor TR4	-3.495
808	NR4A1	NR4A1_HUMAN		Orphan nuclear receptor NR4A1	4.12
809	NR4A2	NR4A2_HUMAN		Orphan nuclear receptor NR4A2	2.388
810	NR4A3	NR4A3_HUMAN		Orphan nuclear receptor NR4A3	6.183
811	NRF1	NRF1_HUMAN		Nuclear respiratory factor 1	-2.053
812	NRP2	NRP2_HUMAN		Neuropilin-2 precursor	2.493
813	NRTN	NRTN_HUMAN		Neurturin precursor	2.224
814	NRXN1	NRX1A_HUMAN		Neurexin-1-alpha precursor	-2.227
		NRX1B_HUMAN		Neurexin-1-beta precursor
815	NSMCE2	NSE2_HUMAN		E3 SUMO-protein ligase NSE2	-2.754
816	NSUN2	NSUN2_HUMAN		tRNA	2.153
817	NTHL1	NTHL1_HUMAN		Endonuclease III-like protein 1	2.026
818	NUCB2	NUCB2_HUMAN		Nucleobindin-2 precursor	2.641
819	NUDT1	8ODP_HUMAN		7,8-dihydro-8-oxoguanine triphosphatase	-2.019
820	NUDT6	NUDT6_HUMAN		Nucleoside diphosphate-linked moiety X motif 6	2.708
821	NUMB	NUMB_HUMAN		Protein numb homolog	3.426
822	NUMBL	NUMBL_HUMAN		Numb-like protein	2.218
823	NUP155	NU155_HUMAN		Nuclear pore complex protein Nup155	-2.321
824	NXPH4	NXPH4_HUMAN		Neurexophilin-4 precursor	-2.736
825	OBFC2A	OBFC2A		oligonucleotide/oligosaccharide-binding fold containing 2A	2.73
826	OCLN	OCLN_HUMAN		Occludin	2.654
827	ODZ2	TEN2_HUMAN		Teneurin-2	-13.021
828	OGFOD1	OGFD1_HUMAN		2-oxoglutarate and iron-dependent oxygenase domain-containing protein 1	2.363
829	OGG1	OGG1_HUMAN		N-glycosylase/DNA lyase [Includes: 8-oxoguanine DNA glycosylase	-2.128
830	OLFM1	NOE1_HUMAN		Noelin precursor	-2.159
831	OMP	OMP_HUMAN		Olfactory marker protein	-2.166
832	OPN3	OPN3_HUMAN		Opsin-3	4
833	ORC3L	ORC3_HUMAN		Origin recognition complex subunit 3	2.926
834	ORC4L	ORC4_HUMAN		Origin recognition complex subunit 4	2.029
835	ORMDL2	ORML2_HUMAN		ORM1-like protein 2	2.367
836	OSBP2	OSBP2_HUMAN		Oxysterol-binding protein 2	2.041
837	OSBPL6	OSBL6_HUMAN		Oxysterol-binding protein-related protein 6	2.246
838	OSGEP	OSGEP_HUMAN		Probable O-sialoglycoprotein endopeptidase	4.548
839	OTUD1	OTUD1_HUMAN		OTU domain-containing protein 1	6.049
840	P2RY12	P2Y12_HUMAN		P2Y purinoceptor 12	-8.621
841	PAF1	PAF1		Paf1, RNA polymerase II associated factor, homolog (S. cerevisiae)	2.378
842	PAFAH1B3	PA1B3_HUMAN		Platelet-activating factor acetylhydrolase IB subunit gamma	-2.586
843	PAIP2	PAIP2_HUMAN		Polyadenylate-binding protein-interacting protein 2	2.012
844	PANK3	PANK3_HUMAN		Pantothenate kinase 3	2.117
845	PANK4	PANK4_HUMAN		Pantothenate kinase 4	-2.206
846	PAQR5	MPRG_HUMAN		Membrane progestin receptor gamma	59.14
847	PARD6G	PAR6G_HUMAN		Partitioning defective 6 homolog gamma	2.026
848	PARP12	PAR12_HUMAN		Poly [ADP-ribose] polymerase 12	-3.421
849	PARVB	PARVB_HUMAN		Beta-parvin	-2.41
850	PARVG	PARVG_HUMAN		Gamma-parvin	-8.378
851	PC	PYC_HUMAN		Pyruvate carboxylase, mitochondrial precursor	-5.347
852	PCDH1	PCDH1_HUMAN		Protocadherin-1 precursor	-2.224
853	PCDH9	PCDH9_HUMAN		Protocadherin-9 precursor	22.029
854	PCDHA10	PCDAA_HUMAN		Protocadherin alpha 10 precursor	-2.477
855	PCDHA12	PCDAC_HUMAN		Protocadherin alpha 12 precursor	-2.477
856	PCDHA13	PCDAD_HUMAN		Protocadherin alpha 13 precursor	-2.477
857	PCDHA4	PCDA4_HUMAN		Protocadherin alpha 4 precursor	-2.477
858	PCDHA5	PCDA5_HUMAN		Protocadherin alpha 5 precursor	-2.477
859	PCDHA6	PCDA6_HUMAN		Protocadherin alpha 6 precursor	-2.477
860	PCDHA7	PCDA7_HUMAN		Protocadherin alpha 7 precursor	-2.477
861	PCGF2	PCGF2_HUMAN		Polycomb group RING finger protein 2	-2.222
862	PCLO	PCLO_HUMAN		Protein piccolo	3.773
863	PCTK2	PCTK2_HUMAN		Serine/threonine-protein kinase PCTAIRE-2	2.389
864	PCTK3	PCTK3_HUMAN		Serine/threonine-protein kinase PCTAIRE-3	-2.353
865	PDCD11	RRP5_HUMAN		RRP5 protein homolog	-2.458
866	PDCD4	PDCD4_HUMAN		Programmed cell death protein 4	2.535
867	PDE4A	PDE4A_HUMAN		cAMP-specific 3',5'-cyclic phosphodiesterase 4A	2.008
868	PDGFA	PDGFA_HUMAN		Platelet-derived growth factor A chain precursor	-2.363
869	PDGFC	PDGFC		platelet derived growth factor C	48.481
870	PDGFRA	PGFRA_HUMAN		Alpha-type platelet-derived growth factor receptor precursor	-2.152
871	PDIA5	PDIA5_HUMAN		Protein disulfide-isomerase A5 precursor	2.005
872	PDK2	PDK2_HUMAN		Pyruvate dehydrogenase [lipoamide]] kinase isozyme 2, mitochondrial precursor	3.29
873	PDLIM3	PDLI3_HUMAN		PDZ and LIM domain protein 3	2.091
874	PDLIM5	PDLI5_HUMAN		PDZ and LIM domain protein 5	2.73
875	PDLIM7	PDLI7_HUMAN		PDZ and LIM domain protein 7	2.465
876	PDP2	PDP2_HUMAN		Pyruvate dehydrogenase [lipoamide]]-phosphatase 2, mitochondrial precursor	-3.342
877	PDPN	PDPN_HUMAN		Podoplanin precursor	5.693
878	PECI	PECI_HUMAN		Peroxisomal 3,2-trans-enoyl-CoA isomerase	2.6
879	PECR	PECR_HUMAN		Peroxisomal trans-2-enoyl-CoA reductase	2.32
880	PEPD	PEPD_HUMAN		Xaa-Pro dipeptidase	-3.984
881	PET112L	GATB_HUMAN		Probable glutamyl-tRNA(G	2.345
882	PEX16	PEX16_HUMAN		Peroxisomal membrane protein PEX16	2.651
883	PEX5L	PEX5R_HUMAN		PEX5-related protein	3.809
884	PEX7	PEX7_HUMAN		Peroxisomal targeting signal 2 receptor	2.322
885	PGAM2	PGAM2_HUMAN		Phosphoglycerate mutase 2	2.603
886	PGF	PLGF_HUMAN		Placenta growth factor precursor	-11.056
887	PGGT1B	PGT1_HUMAN		Geranylgeranyl transferase type-1 subunit beta	-2.025
888	PGPEP1	PGPI_HUMAN		Pyroglutamyl-peptidase 1	2.409
889	PGR	PRGR_HUMAN		Progesterone receptor	-2.611
890	PHB	PHB_HUMAN		Prohibitin	3.245
891	PHF2	PHF2_HUMAN		PHD finger protein 2	-4.209
892	PHF20L1	PHF20L1		PHD finger protein 20-like 1	-2.177
893	PHLDA1	PHLA1_HUMAN		Pleckstrin homology-like domain family A member 1	15.575
894	PHLDB2	PHLB2_HUMAN		Pleckstrin homology-like domain family B member 2	2.337
895	PI4K2B	P4K2B_HUMAN		Phosphatidylinositol 4-kinase type 2-beta	3.164
896	PICALM	PICAL_HUMAN		Phosphatidylinositol-binding clathrin assembly protein	2.028
897	PIGC	PIGC_HUMAN		Phosphatidylinositol N-acetylglucosaminyltransferase subunit C	-2.95
898	PIK3CB	PK3CB_HUMAN		Phosphatidylinositol-4,5-bisphosphate 3-kinase catalytic subunit beta isoform	2.255
899	PIK3R2	P85B_HUMAN		Phosphatidylinositol 3-kinase regulatory subunit beta	2.376
900	PIK3R3	P55G_HUMAN		Phosphatidylinositol 3-kinase regulatory subunit gamma	2.122
901	PIM2	PIM2_HUMAN		Serine/threonine-protein kinase Pim-2	2.132
902	PIP5K1B	PI51B_HUMAN		Phosphatidylinositol-4-phosphate 5-kinase type-1 beta	2.328
903	PITPNM2	PITM2_HUMAN		Membrane-associated phosphatidylinositol transfer protein 2	-3.516
904	PITRM1	PREP_HUMAN		Presequence protease, mitochondrial precursor	2.394
905	PKN3	PKN3_HUMAN		Serine/threonine-protein kinase N3	-2.113
906	PLAG1	PLAG1_HUMAN		Zinc finger protein PLAG1	8.445
907	PLAGL1	PLAL1_HUMAN		Zinc finger protein PLAGL1	8.599
908	PLAT	TPA_HUMAN		Tissue-type plasminogen activator precursor	-2.341
909	PLAUR	UPAR_HUMAN		Urokinase plasminogen activator surface receptor precursor	3.417
910	PLCB1	PLCB1_HUMAN		1-phosphatidylinositol-4,5-bisphosphate phosphodiesterase beta-1	2.663
911	PLCG2	PLCG2_HUMAN		1-phosphatidylinositol-4,5-bisphosphate phosphodiesterase gamma-2	7.291
912	PLD1	PLD1_HUMAN		Phospholipase D1	7.106
913	PLD3	PLD3_HUMAN		Phospholipase D3	2.79
914	PLEKHA5	PKHA5_HUMAN		Pleckstrin homology domain-containing family A member 5	-2.09
915	PLEKHA6	PKHA6_HUMAN		Pleckstrin homology domain-containing family A member 6	-3.071
916	PLEKHJ1	PLEKHJ1		pleckstrin homology domain containing, family J member 1	2.192
917	PLXNA3	PLXA3_HUMAN		Plexin-A3 precursor	2.368
918	PLXNB1	PLXB1_HUMAN		Plexin-B1 precursor	-6.396
919	PMPCB	MPPB_HUMAN		Mitochondrial-processing peptidase subunit beta, mitochondrial precursor	2.45
920	PNN	PININ_HUMAN		Pinin	-2.026
921	PNPLA4	PLPL4_HUMAN		Patatin-like phospholipase domain-containing protein 4	-2.515
922	PODXL2	PDXL2_HUMAN		Podocalyxin-like protein 2 precursor	4.425
923	POFUT1	OFUT1_HUMAN		GDP-fucose protein O-fucosyltransferase 1 precursor	2.015
924	POLG	DPOG1_HUMAN		DNA polymerase subunit gamma-1	2.445
925	POLG2	DPOG2_HUMAN		DNA polymerase subunit gamma-2, mitochondrial precursor	2.651
926	POLK	POLK_HUMAN		DNA polymerase kappa	3.009
927	POLR2I	RPB9_HUMAN		DNA-directed RNA polymerase II subunit RPB9	2.352
928	POLR2J	RPB11_HUMAN		DNA-directed RNA polymerase II subunit RPB11	2.211
929	POLR3C	RPC3_HUMAN		DNA-directed RNA polymerase III subunit RPC3	2.816
930	POLRMT	RPOM_HUMAN		DNA-directed RNA polymerase, mitochondrial precursor	2.453
931	POMT1	POMT1_HUMAN		Protein O-mannosyl-transferase 1	-2
932	POU6F1	PO6F1_HUMAN		POU domain, class 6, transcription factor 1	-2.323
933	PPAT	PUR1_HUMAN		Amidophosphoribosyltransferase precursor	-2.092
934	PPIC	PPIC_HUMAN		Peptidyl-prolyl cis-trans isomerase C	26.017
935	PPP2R2B	2ABB_HUMAN		Serine/threonine-protein phosphatase 2A 55 kDa regulatory subunit B beta isoform	2.712
936	PPP2R2C	2ABG_HUMAN		Serine/threonine-protein phosphatase 2A 55 kDa regulatory subunit B gamma isoform	-3.476
937	PPP2R3C	P2R3C_HUMAN		Serine/threonine-protein phosphatase 2A regulatory subunit B'' subunit gamma	2.066
938	PPP2R5E	2A5E_HUMAN		Serine/threonine-protein phosphatase 2A 56 kDa regulatory subunit epsilon isoform	2.255
939	PPP3CA	PP2BA_HUMAN		Serine/threonine-protein phosphatase 2B catalytic subunit alpha isoform	2.754
940	PPP4R1	PP4R1_HUMAN		Serine/threonine-protein phosphatase 4 regulatory subunit 1	-2.044
941	PPP4R2	PP4R2_HUMAN		Serine/threonine-protein phosphatase 4 regulatory subunit 2	2.195
942	PRAF2	PRAF2_HUMAN		PRA1 family protein 2	2.025
943	PRCP	PCP_HUMAN		Lysosomal Pro-X carboxypeptidase precursor	2.766
944	PRDX1	PRDX1_HUMAN		Peroxiredoxin-1	2.163
945	PRDX6	PRDX6_HUMAN		Peroxiredoxin-6	-2.227
946	PRICKLE1	PRIC1_HUMAN		Prickle-like protein 1	2.243
947	PRKAA1	AAPK1_HUMAN		5'-AMP-activated protein kinase catalytic subunit alpha-1	2.715
948	PRKAG1	AAKG1_HUMAN		5'-AMP-activated protein kinase subunit gamma-1	2.095
949	PRKAR2B	KAP3_HUMAN		cAMP-dependent protein kinase type II-beta regulatory subunit	2.038
950	PRKCD	KPCD_HUMAN		Protein kinase C delta type	2.255
951	PRM2	PRM2_HUMAN		Protamine-2	14.092
952	PRMT3	ANM3_HUMAN		Protein arginine N-methyltransferase 3	2.206
953	PRNP	PRIO_HUMAN		Major prion protein precursor	2.668
954	PROCR	EPCR_HUMAN		Endothelial protein C receptor precursor	2.565
955	PRPF18	PRP18_HUMAN		Pre-mRNA-splicing factor 18	3.135
956	PRPF38B	PR38B_HUMAN		Pre-mRNA-splicing factor 38B	2.736
957	PRPH	PERI_HUMAN		Peripherin	-6.085
958	PRR6	PRR6_HUMAN		Proline-rich protein 6	-3.091
959	PSCD3	CYH3_HUMAN		Cytohesin-3	-2.016
960	PSMB2	PSB2_HUMAN		Proteasome subunit beta type-2	2.084
961	PSMD3	PSMD3_HUMAN		26S proteasome non-ATPase regulatory subunit 3	2.015
962	PSME4	PSME4_HUMAN		Proteasome activator complex subunit 4	2.067
963	PTDSS2	PTSS2_HUMAN		Phosphatidylserine synthase 2	2.818
964	PTEN	PTEN_HUMAN		Phosphatidylinositol-3,4,5-trisphosphate 3-phosphatase and dual- specificity protein phosphatase PTEN	2.922
965	PTGER4	PE2R4_HUMAN		Prostaglandin E2 receptor EP4 subtype	42.796
966	PTGFRN	FPRP_HUMAN		Prostaglandin F2 receptor negative regulator precursor	-3.012
967	PTHR1	PTHR1_HUMAN		Parathyroid hormone/parathyroid hormone-related peptide receptor precursor	-2.292
968	PTOV1	PTOV1_HUMAN		Prostate tumor overexpressed gene 1 protein	2.457
969	PTPN18	PTN18_HUMAN		Tyrosine-protein phosphatase non-receptor type 18	-2.406
970	PTPN2	PTN2_HUMAN		Tyrosine-protein phosphatase non-receptor type 2	3.725
971	PTPN21	PTN21_HUMAN		Tyrosine-protein phosphatase non-receptor type 21	-2.068
972	PTPN23	PTN23_HUMAN		Tyrosine-protein phosphatase non-receptor type 23	2.238
973	PTPN9	PTN9_HUMAN		Tyrosine-protein phosphatase non-receptor type 9	-3.94
974	PTPRV	PTPRV		protein tyrosine phosphatase, receptor type, V (pseudogene)	-2.095
975	PURB	PURB_HUMAN		Transcriptional activator protein Pur-beta	3.79
976	PVRL3	PVRL3_HUMAN		Poliovirus receptor-related protein 3 precursor	3.134
977	QRSL1	QRSL1		glutaminyl-tRNA synthase (glutamine-hydrolyzing)-like 1	-2.028
978	QSOX1	QSOX1_HUMAN		Sulfhydryl oxidase 1 precursor	2.027
979	QSOX2	QSOX2_HUMAN		Sulfhydryl oxidase 2 precursor	2.036
980	QTRT1	TGT_HUMAN		Queuine tRNA-ribosyltransferase	-2.966
981	RAB11FIP3	RFIP3_HUMAN		Rab11 family-interacting protein 3	2.39
982	RAB27A	RB27A_HUMAN		Ras-related protein Rab-27A	-4.194
983	RAB34	RAB34_HUMAN		Ras-related protein Rab-34	-2.662
984	RAB36	RAB36_HUMAN		Ras-related protein Rab-36	2.202
985	RAB3D	RAB3D_HUMAN		Ras-related protein Rab-3D	2.695
986	RAB40B	RB40B_HUMAN		Ras-related protein Rab-40B	2.516
987	RAB5B	RAB5B_HUMAN		Ras-related protein Rab-5B	2.698
988	RAD21	RAD21_HUMAN		Double-strand-break repair protein rad21 homolog	-2.435
989	RAD54B	FSBP_HUMAN		Fibrinogen silencer-binding protein	-26.729
		RA54B_HUMAN		DNA repair and recombination protein RAD54B
990	RAD9B	RAD9B_HUMAN		Cell cycle checkpoint control protein RAD9B homolog	3.544
991	RADIL	K1849_HUMAN		Uncharacterized protein KIAA1849	2.891
992	RAF1	RAF1_HUMAN		RAF proto-oncogene serine/threonine-protein kinase	-2.462
993	RAG1AP1	RAG1AP1		recombination activating gene 1 activating protein 1	2.386
994	RAI1	RAI1_HUMAN		Retinoic acid-induced protein 1	-2.566
995	RAMP3	RAMP3_HUMAN		Receptor activity-modifying protein 3 precursor	48.697
996	RASA1	RASA1_HUMAN		Ras GTPase-activating protein 1	-2.455
997	RASD2	RHES_HUMAN		GTP-binding protein Rhes precursor	-2.101
998	RASSF5	RASF5_HUMAN		Ras association domain-containing family protein 5	2.475
999	RASSF7	RASF7_HUMAN		Ras association domain-containing protein 7	-2.093
1000	RB1	RB_HUMAN		Retinoblastoma-associated protein	2.265
1001	RBBP4	RBBP4_HUMAN		Histone-binding protein RBBP4	-3.376
1002	RBCK1	UB7I3_HUMAN		RanBP-type and C3HC4-type zinc finger-containing protein 1	-2.229
1003	RBED1	ELMD3_HUMAN		ELMO domain-containing protein 3	2.086
1004	RBM10	RBM10_HUMAN		RNA-binding protein 10	-3.344
1005	RCC2	RCC2_HUMAN		Protein RCC2	-2.406
1006	RCN1	RCN1_HUMAN		Reticulocalbin-1 precursor	3.566
1007	RDX	RADI_HUMAN		Radixin	-2.036
1008	RET	RET_HUMAN		Proto-oncogene tyrosine-protein kinase receptor ret precursor	-3.668
1009	RFXAP	RFXAP_HUMAN		Regulatory factor X-associated protein	-3.981
1010	RFXDC2	RFXDC2		regulatory factor X domain containing 2	-2.822
1011	RGL1	RGL1_HUMAN		Ral guanine nucleotide dissociation stimulator-like 1	100.8
1012	RGL2	RGL2_HUMAN		Ral guanine nucleotide dissociation stimulator-like 2	-3.427
1013	RGNEF	RGNEF		Rho-guanine nucleotide exchange factor	-7.827
1014	RGS12	RGS12_HUMAN		Regulator of G-protein signaling 12	-2.522
1015	RGS4	RGS4_HUMAN		Regulator of G-protein signaling 4	-4.137
1016	RHBDD3	RHBD3_HUMAN		Rhomboid domain-containing protein 3	-3.046
1017	RHOB	RHOB_HUMAN		Rho-related GTP-binding protein RhoB precursor	2.748
1018	RINT1	RINT1_HUMAN		RAD50-interacting protein 1	3.113
1019	RIOK2	RIOK2_HUMAN		Serine/threonine-protein kinase RIO2	2.039
1020	RIPK4	RIPK4_HUMAN		Receptor-interacting serine/threonine-protein kinase 4	2.233
1021	RIPK5	RIPK5_HUMAN		Receptor-interacting serine/threonine-protein kinase 5	3.22
1022	RMND1	RMND1_HUMAN		Required for meiotic nuclear division protein 1 homolog	2.597
1023	RNASEH1	RNH1_HUMAN		Ribonuclease H1	-2.659
1024	RNASEH2A	RNH2A_HUMAN		Ribonuclease H2 subunit A	-2.013
1025	RNF12	RNF12_HUMAN		RING finger protein 12	2.873
1026	RNF125	RN125_HUMAN		E3 ubiquitin-protein ligase RNF125	-2.499
1027	RNF128	RN128_HUMAN		E3 ubiquitin-protein ligase RNF128 precursor	9.284
1028	RNF151	RN151_HUMAN		RING finger protein 151	2.657
1029	RNF168	RN168_HUMAN		RING finger protein 168	-2.44
1030	RNF31	RNF31_HUMAN		RING finger protein 31	2.694
1031	RNF34	RNF34_HUMAN		E3 ubiquitin-protein ligase RNF34	-3.348
1032	RNGTT	MCE1_HUMAN		mRNA-capping enzyme	2.185
1033	RNH1	RINI_HUMAN		Ribonuclease inhibitor	-2.145
1034	ROBO1	ROBO1_HUMAN		Roundabout homolog 1 precursor	-3.063
1035	ROM1	ROM1_HUMAN		Rod outer segment membrane protein 1	-2.301
1036	RP11-217H1.1	IAG2_HUMAN		Implantation-associated protein precursor	2.232
1037	RPS16	RS16_HUMAN		40S ribosomal protein S16	2.285
1038	RPS6KA3	KS6A3_HUMAN		Ribosomal protein S6 kinase alpha-3	3.083
1039	RPS6KA5	KS6A5_HUMAN		Ribosomal protein S6 kinase alpha-5	3.974
1040	RPS6KA6	KS6A6_HUMAN		Ribosomal protein S6 kinase alpha-6	-2.607
1041	RSBN1L	RSBNL_HUMAN		Round spermatid basic protein 1-like protein	-2.086
1042	RSL1D1	RL1D1_HUMAN		Ribosomal L1 domain-containing protein 1	2.253
1043	RTKN	RTKN_HUMAN		Rhotekin	-2.134
1044	RUFY1	RUFY1_HUMAN		RUN and FYVE domain-containing protein 1	-2.335
1045	S100A11	S10AB_HUMAN		Protein S100-A11	6.011
1046	S100A13	S10AD_HUMAN		Protein S100-A13	-2.12
1047	S100A3	S10A3_HUMAN		Protein S100-A3	-2.692
1048	S100A6	S10A6_HUMAN		Protein S100-A6	-2.869
1049	SAMD11	SAM11_HUMAN		Sterile alpha motif domain-containing protein 11	-2.009
1050	SAMD4B	SAM4B_HUMAN		Sterile alpha motif domain-containing protein 4B	4.025
1051	SARS2	SYSM_HUMAN		Seryl-tRNA synthetase, mitochondrial precursor	-2.105
1052	SAT2	SAT2_HUMAN		Diamine acetyltransferase 2	-2.285
1053	SATB2	SATB2_HUMAN		DNA-binding protein SATB2	-2.397
1054	SCARB2	SCRB2_HUMAN		Lysosome membrane protein 2	-2.65
1055	SCG2	SCG2_HUMAN		Secretogranin-2 precursor	-2.46
1056	SCN1B	SCN1B_HUMAN		Sodium channel subunit beta-1 precursor	21.494
1057	SCN3B	SCN3B_HUMAN		Sodium channel subunit beta-3 precursor	-3.344
1058	SCN4B	SCN4B_HUMAN		Sodium channel beta-4 subunit precursor	4.332
1059	SCOTIN	SCOTIN		scotin	2.555
1060	SCRN2	SCRN2_HUMAN		Secernin-2	-4.311
1061	SCRT1	SCRT1_HUMAN		Transcriptional repressor scratch 1	-2.148
1062	SCTR	SCTR_HUMAN		Secretin receptor precursor	-2.998
1063	SDC4	SDC4_HUMAN		Syndecan-4 precursor	-2.072
1064	SDCCAG3	SDCCAG3		serologically defined colon cancer antigen 3	2.195
1065	SDK2	SDK2_HUMAN		Protein sidekick-2 precursor	3.051
1066	SEC14L2	S14L2_HUMAN		SEC14-like protein 2	-2.473
1067	SEC22B	SC22B_HUMAN		Vesicle-trafficking protein SEC22b	2.331
1068	SEC24D	SC24D_HUMAN		Protein transport protein Sec24D	2.484
1069	SELM	SELM_HUMAN		Thioredoxin-like selenoprotein M precursor	2.034
1070	SELP	LYAM3_HUMAN		P-selectin precursor	4.029
1071	SEMA4F	SEM4F_HUMAN		Semaphorin-4F precursor	2.445
1072	SERPINB6	SPB6_HUMAN		Serpin B6	-2.032
1073	SERPINE1	PAI1_HUMAN		Plasminogen activator inhibitor 1 precursor	-3.955
1074	SERPINE2	GDN_HUMAN		Glia-derived nexin precursor	2.363
1075	SERTAD3	SRTD3_HUMAN		SERTA domain-containing protein 3	2.014
1076	SESN1	SESN1_HUMAN		Sestrin-1	2.063
1077	SF3B5	SF3B5_HUMAN		Splicing factor 3B subunit 5	2.048
1078	SFMBT1	SMBT1_HUMAN		Scm-like with four MBT domains protein 1	-2.017
1079	SFPQ	SFPQ_HUMAN		Splicing factor, proline- and glutamine-rich	-2.861
1080	SFRS11	SFR11_HUMAN		Splicing factor arginine/serine-rich 11	2.004
1081	SFRS12	SFR12_HUMAN		Splicing factor, arginine/serine-rich 12	-2.692
1082	SFXN3	SFXN3_HUMAN		Sideroflexin-3	-2.076
1083	SGCB	SGCB_HUMAN		Beta-sarcoglycan	2.322
1084	SGK	SGK1_HUMAN		Serine/threonine-protein kinase Sgk1	8.862
1085	SGTA	SGTA_HUMAN		Small glutamine-rich tetratricopeptide repeat-containing protein A	2.531
1086	SGTB	SGTB_HUMAN		Small glutamine-rich tetratricopeptide repeat-containing protein B	3.08
1087	SH2D3C	SH2D3_HUMAN		SH2 domain-containing protein 3C	2.099
1088	SH3BP1	3BP1_HUMAN		SH3 domain-binding protein 1	2.337
1089	SH3BP5L	SH3BP5L		SH3-binding domain protein 5-like	3.503
1090	SH3PX3	SH3PX3		SH3 and PX domain containing 3	-3.935
1091	SH3RF1	SH3MD2		SH3 multiple domains 2	-2.315
1092	SHMT2	GLYM_HUMAN		Serine hydroxymethyltransferase, mitochondrial precursor	-2.202
1093	SHQ1	SHQ1_HUMAN		Protein SHQ1 homolog	3.829
1094	SIAH1	SIAH1_HUMAN		E3 ubiquitin-protein ligase SIAH1	-2.236
1095	SIL1	SIL1_HUMAN		Nucleotide exchange factor SIL1 precursor	3.777
1096	SIN3A	SIN3A_HUMAN		Paired amphipathic helix protein Sin3a	2.959
1097	SIPA1L2	SI1L2_HUMAN		Signal-induced proliferation-associated 1-like protein 2	2.41
1098	SIRPA	SHPS1_HUMAN		Tyrosine-protein phosphatase non-receptor type substrate 1 precursor	-3.866
1099	SIRT7	SIRT7_HUMAN		NAD-dependent deacetylase sirtuin-7	2.65
1100	SKIP	SKIP_HUMAN		Skeletal muscle and kidney-enriched inositol phosphatase	2.763
1101	SLC11A2	NRAM2_HUMAN		Natural resistance-associated macrophage protein 2	-2.201
1102	SLC12A7	S12A7_HUMAN		Solute carrier family 12 member 7	2.505
1103	SLC16A3	MOT4_HUMAN		Monocarboxylate transporter 4	-2.238
1104	SLC16A6	MOT7_HUMAN		Monocarboxylate transporter 7	-2.19
1105	SLC17A7	SLC17A7		solute carrier family 17 (sodium-dependent inorganic phosphate cotransporter), member 7	3.154
1106	SLC25A10	DIC_HUMAN		Mitochondrial dicarboxylate carrier	-2.507
1107	SLC25A17	PM34_HUMAN		Peroxisomal membrane protein PMP34	2.242
1108	SLC27A1	S27A1_HUMAN		Long-chain fatty acid transport protein 1	2.537
1109	SLC29A1	S29A1_HUMAN		Equilibrative nucleoside transporter 1	-2.641
1110	SLC2A3	GTR3_HUMAN		Solute carrier family 2, facilitated glucose transporter member 3	-2.336
1111	SLC2A4	GTR4_HUMAN		Solute carrier family 2, facilitated glucose transporter member 4	2.427
1112	SLC2A5	GTR5_HUMAN		Solute carrier family 2, facilitated glucose transporter member 5	-2.392
1113	SLC2A8	GTR8_HUMAN		Solute carrier family 2, facilitated glucose transporter member 8	-3.361
1114	SLC30A1	ZNT1_HUMAN		Zinc transporter 1	3.628
1115	SLC30A4	ZNT4_HUMAN		Zinc transporter 4	-2.103
1116	SLC31A1	COPT1_HUMAN		High affinity copper uptake protein 1	-6.496
1117	SLC35D1	S35D1_HUMAN		UDP-glucuronic acid/UDP-N-acetylgalactosamine transporter	-2.038
1118	SLC37A4	G6PT1_HUMAN		Glucose-6-phosphate translocase	-3.271
1119	SLC3A2	4F2_HUMAN		4F2 cell-surface antigen heavy chain	-2.222
1120	SLC41A2	S41A2_HUMAN		Solute carrier family 41 member 2	2.591
1121	SLC44A2	CTL2_HUMAN		Choline transporter-like protein 2	2.285
1122	SLC45A1	S45A1_HUMAN		Proton-associated sugar transporter A	-2.019
1123	SLC45A3	S45A3_HUMAN		Solute carrier family 45 member 3	15.609
1124	SLC47A1	FLJ10847		hypothetical protein LOC55244	14.804
1125	SLC4A8	SLC4A8		solute carrier family 4, sodium bicarbonate cotransporter, member 8	-3.653
1126	SLC5A5	SC5A5_HUMAN		Sodium/iodide cotransporter	2.195
1127	SLC5A6	SC5A6_HUMAN		Sodium-dependent multivitamin transporter	-2.096
1128	SLC6A2	SC6A2_HUMAN		Sodium-dependent noradrenaline transporter	-8.594
1129	SLC7A5	LAT1_HUMAN		Large neutral amino acids transporter small subunit 1	-2.854
1130	SLC8A2	NAC2_HUMAN		Sodium/calcium exchanger 2 precursor	2.416
1131	SLC9A5	SL9A5_HUMAN		Sodium/hydrogen exchanger 5	-2.078
1132	SLCO3A1	SO3A1_HUMAN		Solute carrier organic anion transporter family member 3A1	-2.194
1133	SLCO4A1	SO4A1_HUMAN		Solute carrier organic anion transporter family member 4A1	-2.39
1134	SLIT2	SLIT2_HUMAN		Slit homolog 2 protein precursor	3.216
1135	SMAD7	SMAD7_HUMAN		Mothers against decapentaplegic homolog 7	-4.532
1136	SMAP1L	SMP1L_HUMAN		Stromal membrane-associated protein 1-like	2.015
1137	SMARCC2	SMRC2_HUMAN		SWI/SNF-related matrix-associated actin-dependent regulator of chromatin subfamily C member 2	-2.26
1138	SMARCD3	SMRD3_HUMAN		SWI/SNF-related matrix-associated actin-dependent regulator of chromatin subfamily D member 3	3.4
1139	SNAP91	AP180_HUMAN		Clathrin coat assembly protein AP180	-2.186
1140	SNCB	SYUB_HUMAN		Beta-synuclein	4.813
1141	SNRK	SNRK_HUMAN		SNF-related serine/threonine-protein kinase	-2.192
1142	SNRP70	RU17_HUMAN		U1 small nuclear ribonucleoprotein 70 kDa	2.442
1143	SNRPA1	RU2A_HUMAN		U2 small nuclear ribonucleoprotein A'	-2.159
1144	SNUPN	SPN1_HUMAN		Snurportin-1	2.58
1145	SNX11	SNX11_HUMAN		Sorting nexin-11	3.053
1146	SNX27	SNX27_HUMAN		Sorting nexin-27	-2.301
1147	SORBS3	VINEX_HUMAN		Vinexin	-2.375
1148	SOX4	SOX4_HUMAN		Transcription factor SOX-4	3.254
1149	SPAG4	SPAG4_HUMAN		Sperm-associated antigen 4 protein	2.041
1150	SPARC	SPRC_HUMAN		SPARC precursor	-5.898
1151	SPATA19	SPT19_HUMAN		Spermatogenesis-associated protein 19, mitochondrial precursor	4.052
1152	SPATA5L1	SPATA5L1		spermatogenesis associated 5-like 1	-2.525
1153	SPDYA	SPDYA_HUMAN		Speedy protein A	4.219
1154	SPG20	SPG20_HUMAN		Spartin	3.089
1155	SPHK2	SPHK2_HUMAN		Sphingosine kinase 2	2.001
1156	SPINT1	SPIT1_HUMAN		Kunitz-type protease inhibitor 1 precursor	-2.836
1157	SPRED2	SPRE2_HUMAN		Sprouty-related, EVH1 domain-containing protein 2	-2.049
1158	SPSB1	SPSB1_HUMAN		SPRY domain-containing SOCS box protein 1	5.218
1159	SPTBN1	SPTB2_HUMAN		Spectrin beta chain, brain 1	2.375
1160	SPTBN4	SPTN4_HUMAN		Spectrin beta chain, brain 3	-2.093
1161	SRCAP	SRCAP		Snf2-related CBP activator protein	-2.019
1162	SRD5A1	S5A1_HUMAN		3-oxo-5-alpha-steroid 4-dehydrogenase 1	-2.05
1163	SRPRB	SRPRB_HUMAN		Signal recognition particle receptor subunit beta	-2.193
1164	SRXN1	SRXN1_HUMAN		Sulfiredoxin-1	2.778
1165	SSSCA1	SSA27_HUMAN		Sjoegren syndrome/scleroderma autoantigen 1	2.054
1166	SSTR2	SSR2_HUMAN		Somatostatin receptor type 2	36.059
1167	SSU72	SSU72		Ssu72 RNA polymerase II CTD phosphatase homolog (yeast)	2.349
1168	ST6GALNAC3	SIA7C_HUMAN		Alpha-N-acetylgalactosaminide alpha-2,6-sialyltransferase 3	2.813
1169	STARD5	STAR5_HUMAN		StAR-related lipid transfer protein 5	2.35
1170	STAT2	STAT2_HUMAN		Signal transducer and activator of transcription 2	2.655
1171	STEAP3	STEA3_HUMAN		Metalloreductase STEAP3	2.788
1172	STIM2	STIM2_HUMAN		Stromal interaction molecule 2 precursor	3.357
1173	STK10	STK10_HUMAN		Serine/threonine-protein kinase 10	2.252
1174	STOM	STOM_HUMAN		Erythrocyte band 7 integral membrane protein	2.104
1175	STOML1	STML1_HUMAN		Stomatin-like protein 1	2.299
1176	STRN4	STRN4_HUMAN		Striatin-4	-4.221
1177	STS-1	STS1_HUMAN		Suppressor of T-cell receptor signaling 1	-3.372
1178	STX11	STX11_HUMAN		Syntaxin-11	5.636
1179	STX1A	STX1A_HUMAN		Syntaxin-1A	4.106
1180	STX1B	STX1B_HUMAN		Syntaxin-1B	-2.783
1181	STX2	STX2_HUMAN		Syntaxin-2	2.938
1182	STX3	STX3_HUMAN		Syntaxin-3	-2.455
1183	STX6	STX6_HUMAN		Syntaxin-6	2.136
1184	STX8	STX8_HUMAN		Syntaxin-8	-2.263
1185	SUMF2	SUMF2_HUMAN		Sulfatase-modifying factor 2 precursor	2.359
1186	SUMO3	SUMO3_HUMAN		Small ubiquitin-related modifier 3 precursor	-2.815
1187	SUPT16H	SPT16_HUMAN		FACT complex subunit SPT16	2.121
1188	SUV39H2	SUV92_HUMAN		Histone-lysine N-methyltransferase SUV39H2	-3.803
1189	SV2A	SV2A_HUMAN		Synaptic vesicle glycoprotein 2A	-2.059
1190	SWAP70	SWP70_HUMAN		Switch-associated protein 70	3.489
1191	SYAP1	SYAP1_HUMAN		Synapse-associated protein 1	2.459
1192	SYBL1	SYBL1_HUMAN		Synaptobrevin-like protein 1	2.058
1193	SYN2	SYN2_HUMAN		Synapsin-2	-2.694
1194	SYNC1	SYNC1_HUMAN		Syncoilin-1	-3.376
1195	SYP	SYPH_HUMAN		Synaptophysin	-3.728
1196	SYT11	SYT11_HUMAN		Synaptotagmin-11	2.876
1197	SYT17	SYT17		synaptotagmin XVII	-3.193
1198	TAF10	TAF10_HUMAN		Transcription initiation factor TFIID subunit 10	2.316
1199	TAGLN2	TAGL2_HUMAN		Transgelin-2	-2.049
1200	TAL1	TAL1_HUMAN		T-cell acute lymphocytic leukemia protein 1	2.035
1201	TANC2	TANC2		tetratricopeptide repeat, ankyrin repeat and coiled-coil containing 2	2.142
1202	TAOK3	TAOK3_HUMAN		Serine/threonine-protein kinase TAO3	3.421
1203	TAP2	TAP2_HUMAN		Antigen peptide transporter 2	-2.159
1204	TAPBP	TPSN_HUMAN		Tapasin precursor	-2.046
1205	TBC1D1	TBCD1_HUMAN		TBC1 domain family member 1	3.819
1206	TBC1D17	TBC17_HUMAN		TBC1 domain family member 17	-3.266
1207	TBX2	TBX2_HUMAN		T-box transcription factor TBX2	-6.622
1208	TBX3	TBX3_HUMAN		T-box transcription factor TBX3	-17.664
1209	TCEA2	TCEA2_HUMAN		Transcription elongation factor A protein 2	-2.535
1210	TCEAL1	TCAL1_HUMAN		Transcription elongation factor A protein-like 1	-2.19
1211	TCHP	TCHP_HUMAN		Trichoplein keratin filament-binding protein	2.061
1212	TCIRG1	VPP3_HUMAN		Vacuolar proton translocating ATPase 116 kDa subunit a isoform 3	2.235
1213	TDP1	TYDP1_HUMAN		Tyrosyl-DNA phosphodiesterase 1	2.313
1214	TDRD7	TDRD7_HUMAN		Tudor domain-containing protein 7	2.214
1215	TELO2	TELO2		TEL2, telomere maintenance 2, homolog (S. cerevisiae)	4.546
1216	TES	TES_HUMAN		Testin	2.005
1217	TFF3	TFF3_HUMAN		Trefoil factor 3 precursor	2.341
1218	TGIF2	TGIF2_HUMAN		Homeobox protein TGIF2	2.089
1219	TGM2	TGM2_HUMAN		Protein-glutamine gamma-glutamyltransferase 2	16.966
1220	TH	TY3H_HUMAN		Tyrosine 3-monooxygenase	-7.069
1221	THADA	THADA__63892		thyroid adenoma associated	3.077
1222	THEM4	THEM4		thioesterase superfamily member 4	2.806
1223	THOC7	NIF3L1BP1		Ngg1 interacting factor 3 like 1 binding protein 1	-3.072
1224	THOP1	MEPD_HUMAN		Thimet oligopeptidase	2.322
1225	THRA	THA_HUMAN		Thyroid hormone receptor alpha	2.641
1226	THUMPD3	THUM3_HUMAN		THUMP domain-containing protein 3	3.145
1227	THY1	THY1_HUMAN		Thy-1 membrane glycoprotein precursor	-2.511
1228	TIMM8A	TIM8A_HUMAN		Mitochondrial import inner membrane translocase subunit Tim8 A	2.214
1229	TIMP2	TIMP2_HUMAN		Metalloproteinase inhibitor 2 precursor	-2.674
1230	TIPARP	PARPT_HUMAN		TCDD-inducible poly [ADP-ribose] polymerase	2.237
1231	TJP1	ZO1_HUMAN		Tight junction protein ZO-1	2.687
1232	TLE4	TLE4_HUMAN		Transducin-like enhancer protein 4	2.3
		BCE1_HUMAN		Protein BCE-1
1233	TLX2	TLX2_HUMAN		T-cell leukemia homeobox protein 2	-2.619
1234	TM7SF3	TM7S3_HUMAN		Transmembrane 7 superfamily member 3 precursor	-2.458
1235	TM9SF4	TM9S4_HUMAN		Transmembrane 9 superfamily protein member 4	-2.132
1236	TMED1	TMED1_HUMAN		Transmembrane emp24 domain-containing protein 1 precursor	-2.376
1237	TMEFF2	TEFF2_HUMAN		Tomoregulin-2 precursor	3.767
1238	TMEM150	TM150_HUMAN		Transmembrane protein 150 precursor	-2.132
1239	TMEM184B	T184B_HUMAN		Transmembrane protein 184B	2.488
1240	TMEM2	TMEM2_HUMAN		Transmembrane protein 2	2.314
1241	TMEM48	NDC1_HUMAN		Nucleoporin NDC1	-2.654
1242	TMEM51	TMM51_HUMAN		Transmembrane protein 51	-3.399
1243	TMEM59L	TM59L_HUMAN		Transmembrane protein 59-like precursor	2.753
1244	TMEM62	TMM62_HUMAN		Transmembrane protein 62	-2.085
1245	TMEM66	TMM66_HUMAN		Transmembrane protein 66 precursor	3.715
1246	TMUB1	TMUB1_HUMAN		Transmembrane and ubiquitin-like domain-containing protein 1	-2.09
1247	TNFAIP8	TFIP8_HUMAN		Tumor necrosis factor, alpha-induced protein 8	6.583
1248	TNFSF12	TNF12_HUMAN		Tumor necrosis factor ligand superfamily member 12	-2.244
1249	TNFSF13	TNF13_HUMAN		Tumor necrosis factor ligand superfamily member 13 precursor	-4.244
1250	TNKS2	TNKS2_HUMAN		Tankyrase-2	2.429
1251	TNNC2	TNNC2_HUMAN		Troponin C, skeletal muscle	2.061
1252	TNNT2	TNNT2_HUMAN		Troponin T, cardiac muscle	-2.429
1253	TNR	TENR_HUMAN		Tenascin-R precursor	-5
1254	TOMM70A	TOM70_HUMAN		Mitochondrial precursor proteins import receptor	2.51
1255	TOP2B	TOP2B_HUMAN		DNA topoisomerase 2-beta	-2.175
1256	TOP3A	TOP3A_HUMAN		DNA topoisomerase 3-alpha	-2.24
1257	TOR1B	TOR1B_HUMAN		Torsin-1B precursor	2.899
1258	TOX4	TOX4_HUMAN		TOX high mobility group box family member 4	2.233
1259	TP53INP1	T53I1_HUMAN		Tumor protein p53-inducible nuclear protein 1	4.087
1260	TPM3	TPM3_HUMAN		Tropomyosin alpha-3 chain	-2.158
1261	TPMT	TPMT_HUMAN		Thiopurine S-methyltransferase	2.654
1262	TRAF6	TRAF6_HUMAN		TNF receptor-associated factor 6	2.091
1263	TRAM1	TRAM1_HUMAN		Translocation-associated membrane protein 1	3.105
1264	TRAPPC2	TPPC2_HUMAN		Trafficking protein particle complex subunit 2	2.251
1265	TRAPPC3	TPPC3_HUMAN		Trafficking protein particle complex subunit 3	2.213
1266	TRERF1	TREF1_HUMAN		Transcriptional-regulating factor 1	-2.934
1267	TRIB2	TRIB2_HUMAN		Tribbles homolog 2	2.314
1268	TRIB3	TRIB3_HUMAN		Tribbles homolog 3	-2.42
1269	TRIM16	TRI16_HUMAN		Tripartite motif-containing protein 16	-3.392
1270	TRIM2	TRIM2_HUMAN		Tripartite motif-containing protein 2	-2.406
1271	TRIM23	ARD1_HUMAN		GTP-binding protein ARD-1	2.567
1272	TRIM24	TIF1A_HUMAN		Transcription intermediary factor 1-alpha	3.058
1273	TRIM37	TRI37_HUMAN		Tripartite motif-containing protein 37	-2.225
1274	TRIM8	TRIM8_HUMAN		Tripartite motif-containing protein 8	-5.04
1275	TRIM9	TRIM9_HUMAN		Tripartite motif-containing protein 9	2.637
1276	TRIOBP	TARA_HUMAN		TRIO and F-actin-binding protein	-2.305
1277	TROAP	TROAP_HUMAN		Trophinin-associated protein	-61.235
1278	TRPC4	TRPC4_HUMAN		Short transient receptor potential channel 4	2.038
1279	TRPV2	TRPV2_HUMAN		Transient receptor potential cation channel subfamily V member 2	-6.247
1280	TSC22D2	T22D2_HUMAN		TSC22 domain family protein 2	2.336
1281	TSEN34	SEN34_HUMAN		tRNA-splicing endonuclease subunit Sen34	-2.901
1282	TSGA10	TSG10_HUMAN		Testis-specific gene 10 protein	2.117
1283	TSGA14	CEP41_HUMAN		Centrosomal protein of 41 kDa	-2.493
1284	TSNAXIP1	TSNAXIP1		translin-associated factor X interacting protein 1	-3.385
1285	TSPAN17	TSN17_HUMAN		Tetraspanin-17	2.483
1286	TSPAN2	TSN2_HUMAN		Tetraspanin-2	-3.251
1287	TSPAN5	TSN5_HUMAN		Tetraspanin-5	2.338
1288	TSPYL4	TSYL4_HUMAN		Testis-specific Y-encoded-like protein 4	-2.038
1289	TTC1	TTC1_HUMAN		Tetratricopeptide repeat protein 1	2.377
1290	TTC15	TTC15_HUMAN		Tetratricopeptide repeat protein 15	2.348
1291	TTC26	TTC26_HUMAN		Tetratricopeptide repeat protein 26	2.176
1292	TTC28	TTC28_HUMAN		Tetratricopeptide repeat protein 28	2.615
1293	TTC9C	TTC9C_HUMAN		Tetratricopeptide repeat protein 9C	-2.164
1294	TTF2	TTF2_HUMAN		Transcription termination factor 2	-2.042
1295	TTLL7	TTLL7_HUMAN		Tubulin--tyrosine ligase-like protein 7	2.934
1296	TUBB2B	TBB2B_HUMAN		Tubulin beta-2B chain	3.164
1297	TUBGCP4	GCP4_HUMAN		Gamma-tubulin complex component 4	4.103
1298	TUFM	EFTU_HUMAN		Elongation factor Tu, mitochondrial precursor	2.124
1299	TUSC2	TUSC2_HUMAN		Tumor suppressor candidate 2	2.958
1300	TUSC4	TUSC4_HUMAN		Tumor suppressor candidate 4	2.744
1301	TWSG1	TWSG1_HUMAN		Twisted gastrulation protein homolog 1 precursor	3.614
1302	TXNDC16	TXD16_HUMAN		Thioredoxin domain-containing protein 16 precursor	3.086
1303	TXNIP	TXNIP_HUMAN		Thioredoxin-interacting protein	6.714
1304	TXNRD1	TRXR1_HUMAN		Thioredoxin reductase 1, cytoplasmic precursor	2.079
1305	TXNRD3	TXNRD3		thioredoxin reductase 3	3.393
1306	UBA52	UBIQ_HUMAN		Ubiquitin	2.637
		RL40_HUMAN		60S ribosomal protein L40
1307	UBAC1	UBDC1_HUMAN		Ubiquitin-associated domain-containing protein 1	2.211
1308	UBE2B	UBE2B_HUMAN		Ubiquitin-conjugating enzyme E2 B	2.14
1309	UBE2L6	UB2L6_HUMAN		Ubiquitin/ISG15-conjugating enzyme E2 L6	-2.97
1310	UBE2Q1	UB2Q1_HUMAN		Ubiquitin-conjugating enzyme E2 Q1	3.927
1311	UBE4A	UBE4A_HUMAN		Ubiquitin conjugation factor E4 A	2.338
1312	UBL4A	UBL4A_HUMAN		Ubiquitin-like protein 4A	-2.044
1313	UBP1	UBIP1_HUMAN		Upstream-binding protein 1	2.757
1314	UBXD2	UBXD2_HUMAN		UBX domain-containing protein 2	-2.766
1315	UFC1	UFC1_HUMAN		Ufm1-conjugating enzyme 1	-2.336
1316	UGCGL1	UGGG1_HUMAN		UDP-glucose:glycoprotein glucosyltransferase 1 precursor	2.422
1317	UNC13A	UN13A_HUMAN		Protein unc-13 homolog A	4.166
1318	UNC5A	UNC5A_HUMAN		Netrin receptor UNC5A precursor	2.116
1319	UNK	UNK_HUMAN		RING finger protein unkempt homolog	-2.298
1320	UQCRH	QCR6_HUMAN		Cytochrome b-c1 complex subunit 6, mitochondrial precursor	2.066
1321	UROS	HEM4_HUMAN		Uroporphyrinogen-III synthase	2.417
1322	USP22	UBP22_HUMAN		Ubiquitin carboxyl-terminal hydrolase 22	2.071
1323	USP31	UBP31_HUMAN		Ubiquitin carboxyl-terminal hydrolase 31	2.01
1324	USP8	UBP8_HUMAN		Ubiquitin carboxyl-terminal hydrolase 8	2.182
1325	UTP11L	UTP11_HUMAN		Probable U3 small nucleolar RNA-associated protein 11	2.265
1326	UTP20	UTP20_HUMAN		Small subunit processome component 20 homolog	-2.028
1327	VAMP1	VAMP1_HUMAN		Vesicle-associated membrane protein 1	-5.218
1328	VASP	VASP_HUMAN		Vasodilator-stimulated phosphoprotein	-2.095
1329	VAV2	F4277_HUMAN		Uncharacterized protein FLJ42277	-2.219
		VAV2_HUMAN		Protein vav-2
1330	VAV3	VAV3_HUMAN		Protein vav-3	4.581
1331	VCL	VINC_HUMAN		Vinculin	2.369
1332	VDAC2	VDAC2_HUMAN		Voltage-dependent anion-selective channel protein 2	-2.426
1333	VEGFA	VEGFA_HUMAN		Vascular endothelial growth factor A precursor	-4.499
1334	VPS18	VPS18_HUMAN		Vacuolar protein sorting-associated protein 18 homolog	3.048
1335	VPS8	VPS8_HUMAN		Vacuolar protein sorting-associated protein 8 homolog	2.127
1336	VRK3	VRK3_HUMAN		Serine/threonine-protein kinase VRK3	2.369
1337	WARS2	SYWM_HUMAN		Tryptophanyl-tRNA synthetase, mitochondrial precursor	2.454
1338	WDHD1	WDHD1_HUMAN		WD repeat and HMG-box DNA-binding protein 1	-2.144
1339	WDR24	WDR24_HUMAN		WD repeat-containing protein 24	3.242
1340	WDR62	WDR62_HUMAN		WD repeat-containing protein 62	-3.111
1341	WDR7	WDR7_HUMAN		WD repeat-containing protein 7	2.518
1342	WDR89	WDR89_HUMAN		WD repeat-containing protein 89	2.404
1343	WEE1	WEE1_HUMAN		Wee1-like protein kinase	-5.262
1344	WIF1	WIF1_HUMAN		Wnt inhibitory factor 1 precursor	15.139
1345	WIPI2	WIPI2_HUMAN		WD repeat domain phosphoinositide-interacting protein 2	2.187
1346	WNT4	WNT4_HUMAN		Protein Wnt-4 precursor	-2.141
1347	WNT5A	WNT5A_HUMAN		Protein Wnt-5a precursor	-2.042
1348	WSB1	WSB1_HUMAN		WD repeat and SOCS box-containing protein 1	2.121
1349	WWOX	WWOX_HUMAN		WW domain-containing oxidoreductase	2.332
1350	XAB1	XAB1_HUMAN		XPA-binding protein 1	-2.121
1351	XDH	XDH_HUMAN		Xanthine dehydrogenase/oxidase [Includes: Xanthine dehydrogenase	-2.204
1352	XPR1	XPR1		xenotropic and polytropic retrovirus receptor	2.491
1353	XYLT2	XYLT2_HUMAN		Xylosyltransferase 2	2.033
1354	YAP1	YAP1_HUMAN		65 kDa Yes-associated protein	2.324
1355	YEATS4	YETS4_HUMAN		YEATS domain-containing protein 4	3.268
1356	YPEL1	YPEL1_HUMAN		Protein yippee-like 1	2.815
1357	ZBTB45	ZBT45_HUMAN		Zinc finger and BTB domain-containing protein 45	-2.36
1358	ZBTB5	ZBTB5_HUMAN		Zinc finger and BTB domain-containing protein 5	-2.224
1359	ZBTB8	ZBTB8_HUMAN		Zinc finger and BTB domain-containing protein 8	-2.582
1360	ZC3H10	ZC3HA_HUMAN		Zinc finger CCCH domain-containing protein 10	2.092
1361	ZC3H13	ZC313_HUMAN		Zinc finger CCCH domain-containing protein 13	2.31
1362	ZC3H8	ZC3H8_HUMAN		Zinc finger CCCH domain-containing protein 8	2.718
1363	ZCCHC17	NO40_HUMAN		Nucleolar protein of 40 kDa	3.224
1364	ZFHX3	ZFHX3_HUMAN		Zinc finger homeobox protein 3	-2.508
1365	ZFP36L2	TISD_HUMAN		Butyrate response factor 2	-4.242
1366	ZFYVE1	ZFYV1_HUMAN		Zinc finger FYVE domain-containing protein 1	2.177
1367	ZKSCAN1	ZKSC1_HUMAN		Zinc finger protein with KRAB and SCAN domains 1	2.138
1368	ZMIZ1	ZMIZ1_HUMAN		Zinc finger MIZ domain-containing protein 1	-2.14
1369	ZMYM6	ZMYM6_HUMAN		Zinc finger MYM-type protein 6	2.14
1370	ZMYND10	ZMY10_HUMAN		Zinc finger MYND domain-containing protein 10	2.316
1371	ZNF23	ZNF23_HUMAN		Zinc finger protein 23	2.774
1372	ZNF235	ZN235_HUMAN		Zinc finger protein 235	3.329
1373	ZNF276	ZN276_HUMAN		Zinc finger protein 276	-5.336
1374	ZNF289	ZN289_HUMAN		GTPase-activating protein ZNF289	-2.552
1375	ZNF354A	Z354A_HUMAN		Zinc finger protein 354A	-2.3
1376	ZNF365	ZN365_HUMAN		Protein ZNF365	2.424
		TALAN_HUMAN		Talanin
1377	ZNF385	ZN385_HUMAN		Zinc finger protein 385	2.221
1378	ZNF443	ZN443_HUMAN		Zinc finger protein 443	-2.36
1379	ZNF462	ZN462_HUMAN		Zinc finger protein 462	-2.442
1380	ZNF580	ZN580_HUMAN		Zinc finger protein 580	-3.074
1381	ZNF608	ZN608_HUMAN		Zinc finger protein 608	-2.659
1382	ZNF644	ZN644_HUMAN		Zinc finger protein 644	-2.415
1383	ZNF691	ZN691_HUMAN		Zinc finger protein 691	4.434
1384	ZNF764	ZN764_HUMAN		Zinc finger protein 764	3.543
1385	ZSCAN20	ZSC20_HUMAN		Zinc finger and SCAN domain-containing protein 20	2.957
				Legend:
