# Supplementary material for: Enteric Bacterial Metabolites Propionic and Butyric Acid Modulate Gene Expression, Including CREB-Dependent Catecholaminergic Neurotransmission, in PC12 Cells - Possible Relevance to Autism Spectrum Disorders
Source: PLoS One. 2014 Aug 29;9(8):e103740. doi: 10.1371/journal.pone.0103740 (PMC4149359; doi:10.1371/journal.pone.0103740)
Supplement: Table S3 — List for differentially expressed genes, common for PPA and BA. (XLS) [file pone.0103740.s003.xls]

## Sheet: sheet1
Expression data only					10mM PPA	6mM BA
1	AAK1	AAK1_HUMAN		AP2-associated protein kinase 1	2.242	2.783
2	ACAA2	THIM_HUMAN		3-ketoacyl-CoA thiolase, mitochondrial	2.608	2.982
3	ACAT2	THIC_HUMAN		Acetyl-CoA acetyltransferase, cytosolic	-4.148	-3.199
4	ACE	ACE_HUMAN		Angiotensin-converting enzyme, somatic isoform precursor	-2.679	-6.382
		ACET_HUMAN		Angiotensin-converting enzyme, testis-specific isoform precursor
5	ACLY	ACLY_HUMAN		ATP-citrate synthase	-3.269	-4.071
6	ACP2	PPAL_HUMAN		Lysosomal acid phosphatase precursor	-2.043	-2.319
7	ACSL5	ACSL5_HUMAN		Long-chain-fatty-acid--CoA ligase 5	-3.046	-4.13
8	ACTN3	ACTN3_HUMAN		Alpha-actinin-3	2.858	3.007
9	ADAM15	ADA15_HUMAN		ADAM 15 precursor	2.819	5.539
10	ADAM23	ADA23_HUMAN		ADAM 23 precursor	4.113	2.952
11	ADIPOR2	ADR2_HUMAN		Adiponectin receptor protein 2	2.449	2.067
12	ADORA2A	AA2AR_HUMAN		Adenosine receptor A2a	-3.582	-21.49
13	ADPRHL1	ARHL1_HUMAN		Protein ADP-ribosylarginine] hydrolase-like protein 1	-2.689	-2.484
14	AGA	ASPG_HUMAN		N(4)-(beta-N-acetylglucosaminyl)-L-asparaginase precursor	-2.308	-2.472
15	AIFM2	AIFM2_HUMAN		Apoptosis-inducing factor 2	3.568	4.178
16	AKAP5	AKAP5_HUMAN		A-kinase anchor protein 5	-2.394	-8.097
17	AKAP8L	AKP8L_HUMAN		A-kinase anchor protein 8-like	2.484	2.714
18	AKR1B10	AK1BA_HUMAN		Aldo-keto reductase family 1 member B10	4.362	9.297
19	ALCAM	CD166_HUMAN		CD166 antigen precursor	2.592	14.48
20	ALDH16A1	ALDH16A1		aldehyde dehydrogenase 16 family, member A1	-2.476	-2.416
21	ALDOA	ALDOA_HUMAN		Fructose-bisphosphate aldolase A	-22.879	-142.731
22	ALG10B	AG10B_HUMAN		Putative alpha-1,2-glucosyltransferase ALG10-B	-2.298	-3.023
23	ALG5	ALG5_HUMAN		Dolichyl-phosphate beta-glucosyltransferase	3.555	3.013
24	ALPK1	ALPK1_HUMAN		Alpha-protein kinase 1	2.589	3.257
25	AMDHD2	AMDHD2		amidohydrolase domain containing 2	-2.06	-2.103
26	AMFR	AMFR1_HUMAN		Autocrine motility factor receptor precursor, isoform 1	-2.132	-2.483
		AMFR2_HUMAN		Autocrine motility factor receptor, isoform 2
27	ANG	ANGI_HUMAN		Angiogenin precursor	2.388	9.627
28	ANKZF1	ANKZ1_HUMAN		Ankyrin repeat and zinc finger domain-containing protein 1	-2.048	-5.131
29	ANLN	ANLN_HUMAN		Actin-binding protein anillin	-9.766	-25.273
30	ANP32B	AN32B_HUMAN		Acidic leucine-rich nuclear phosphoprotein 32 family member B	-2.343	-3.53
31	ANP32E	AN32E_HUMAN		Acidic leucine-rich nuclear phosphoprotein 32 family member E	-2.364	-2.61
32	ANPEP	AMPN_HUMAN		Aminopeptidase N	3.006	4.696
33	ANXA13	ANX13_HUMAN		Annexin A13	-2.06	-3.825
34	APLP2	APLP2_HUMAN		Amyloid-like protein 2 precursor	2.763	2.367
35	APP	A4_HUMAN		Amyloid beta A4 protein precursor	-3.049	-5.745
36	AQP11	AQP11_HUMAN		Aquaporin-11	4.455	6.062
37	ARAF	ARAF_HUMAN		A-Raf proto-oncogene serine/threonine-protein kinase	-4.081	-4.004
38	ARG2	ARGI2_HUMAN		Arginase-2, mitochondrial precursor	2.613	3.776
39	ARHGAP11A	RHGBA_HUMAN		Rho GTPase-activating protein 11A precursor	-13.897	-20.753
40	ARHGAP18	RHG18_HUMAN		Rho GTPase-activating protein 18	-3.857	-2.424
41	ARHGAP22	RHG22_HUMAN		Rho GTPase-activating protein 22	-2.431	-3.476
42	ARHGEF2	ARHG2_HUMAN		Rho/Rac guanine nucleotide exchange factor 2	3.018	3.321
43	ARL2BP	AR2BP_HUMAN		ADP-ribosylation factor-like protein 2-binding protein	-2.178	-2.152
44	ARSB	ARSB_HUMAN		Arylsulfatase B precursor	-5.535	-4.003
45	ARTS-1	ARTS1_HUMAN		Adipocyte-derived leucine aminopeptidase precursor	-7.814	-9.836
46	ASF1B	ASF1B_HUMAN		Histone chaperone ASF1B	-14.911	-50.004
47	ASPM	ASPM_HUMAN		Abnormal spindle-like microcephaly-associated protein	-8.129	-13.453
48	ASRGL1	ASGL1_HUMAN		L-asparaginase	2.202	2.48
49	ATAD2	ATAD2_HUMAN		ATPase family AAA domain-containing protein 2	-5.427	-9.302
50	ATAD5	C17orf41		chromosome 17 open reading frame 41	-5.702	-7.411
51	ATF5	ATF5_HUMAN		Cyclic AMP-dependent transcription factor ATF-5	-3.224	-5.256
52	ATP1A3	AT1A3_HUMAN		Sodium/potassium-transporting ATPase subunit alpha-3	2.045	5.092
53	ATP1B2	AT1B2_HUMAN		Sodium/potassium-transporting ATPase subunit beta-2	3.37	21.978
54	ATP4A	ATP4A_HUMAN		Potassium-transporting ATPase alpha chain 1	-6.292	-22.347
55	ATP5S	ATP5S_HUMAN		ATP synthase subunit s, mitochondrial precursor	3.062	6.292
56	ATP6V1C2	VATC2_HUMAN		Vacuolar ATP synthase subunit C 2	6.059	17.158
57	ATP6V1G2	VATG2_HUMAN		Vacuolar ATP synthase subunit G 2	-2.063	-9.011
58	ATP9B	ATP9B_HUMAN		Probable phospholipid-transporting ATPase IIB	-2.868	-4.965
59	AURKA	STK6_HUMAN		Serine/threonine-protein kinase 6	-5.591	-18.13
60	AURKB	AURKB_HUMAN		Serine/threonine-protein kinase 12	-6.892	-18.05
61	AVEN	AVEN_HUMAN		Cell death regulator Aven	-4.014	-4.344
62	B3GALNT1	B3GL1_HUMAN		UDP-GalNAc:beta-1,3-N-acetylgalactosaminyltransferase 1	-2.521	-2.683
63	B4GALNT1	B4GN1_HUMAN		Beta-1,4 N-acetylgalactosaminyltransferase 1	-2.032	-4.317
64	B9D1	B9D1_HUMAN		B9 domain-containing protein 1	-2.215	-2.864
65	BARD1	BARD1_HUMAN		BRCA1-associated RING domain protein 1	-7.842	-4.433
66	BAT1	UAP56_HUMAN		Spliceosome RNA helicase BAT1	-2.019	-2.794
67	BAZ1A	BAZ1A_HUMAN		Bromodomain adjacent to zinc finger domain protein 1A	-2.609	-4.766
68	BCAT1	BCAT1_HUMAN		Branched-chain-amino-acid aminotransferase, cytosolic	-4.676	-9.228
69	BCCIP	BCCIP_HUMAN		BRCA2 and CDKN1A-interacting protein	3.738	3.561
70	BCKDHA	ODBA_HUMAN		2-oxoisovalerate dehydrogenase subunit alpha, mitochondrial precursor	-2.011	-2.064
71	BCL7C	BCL7C_HUMAN		B-cell CLL/lymphoma 7 protein family member C	-2.65	-2.786
72	BCLAF1	BCLF1_HUMAN		Bcl-2-associated transcription factor 1	-9.356	-20.962
73	BCMO1	BCDO1_HUMAN		Beta,beta-carotene 15,15'-monooxygenase	3.627	2.441
74	BDH2	BDH2_HUMAN		3-hydroxybutyrate dehydrogenase type 2	4.612	53.067
75	BHLHB2	BHLH2_HUMAN		Class B basic helix-loop-helix protein 2	-3.361	-8.17
76	BIN1	BIN1_HUMAN		Myc box-dependent-interacting protein 1	3.243	2.395
77	BLM	BLM_HUMAN		Bloom syndrome protein	-3.475	-5.737
78	BLOC1S1	BL1S1_HUMAN		Biogenesis of lysosome-related organelles complex-1 subunit 1	-2.335	-2.361
79	BOK	BOK_HUMAN		Bcl-2-related ovarian killer protein	-2.084	-3.661
80	BRCA1	BRCA1_HUMAN		Breast cancer type 1 susceptibility protein	-6.49	-7.657
81	BRCA2	BRCA2_HUMAN		Breast cancer type 2 susceptibility protein	-14.978	-16.651
82	BRD2	BRD2_HUMAN		Bromodomain-containing protein 2	-2.549	3.41
83	BRF2	BRF2		BRF2, subunit of RNA polymerase III transcription initiation factor, BRF1-like	-2.82	-2.413
84	BST2	BST2_HUMAN		Bone marrow stromal antigen 2 precursor	3.321	2.691
85	BTG2	BTG2_HUMAN		Protein BTG2	2.873	2.952
86	BUB1	BUB1_HUMAN		Mitotic checkpoint serine/threonine-protein kinase BUB1	-11.777	-29.859
87	BUB1B	BUB1B_HUMAN		Mitotic checkpoint serine/threonine-protein kinase BUB1 beta	-8.453	-17.651
88	C10orf4	F10C1_HUMAN		Protein FRA10AC1	2.096	3.108
89	C11orf52	CK052_HUMAN		Uncharacterized protein C11orf52	-2.424	-6.207
90	C11orf61	CK061_HUMAN		Uncharacterized protein C11orf61	-2.016	-3.159
91	C11orf71	CK071_HUMAN		Uncharacterized protein C11orf71	2.775	6.361
92	C11orf79	EMI5_HUMAN		Protein EMI5 homolog, mitochondrial precursor	2.248	2.588
93	C11orf82	FLJ25416		-	-4.966	-45.45
94	C15orf23	T4AF1_HUMAN		Putative TRAF4-associated factor 1	-13.462	-48.617
95	C16orf35	CP035_HUMAN		UPF0171 protein C16orf35	2.1	2.317
96	C16orf59	CP059_HUMAN		Uncharacterized protein C16orf59	-6.96	-13.959
97	C16orf77	CP077_HUMAN		Uncharacterized protein C16orf77 precursor	-2.282	-3.172
98	C17orf61	CQ061_HUMAN		UPF0451 protein C17orf61 precursor	2.56	4.134
99	C18orf24	SKA1_HUMAN		Spindle and kinetochore-associated protein 1	-20.306	-38.854
100	C18orf54	CR054_HUMAN		Uncharacterized protein C18orf54 precursor	-4.481	-4.117
101	C18orf55	TI21L_HUMAN		TIM21-like protein, mitochondrial precursor	-3.105	-4.161
102	C19orf60	CS060_HUMAN		Uncharacterized protein C19orf60	-2.941	-3.861
103	C1QTNF2	C1QT2_HUMAN		Complement C1q tumor necrosis factor-related protein 2 precursor	-2.266	-3.425
104	C1orf115	CA115_HUMAN		Uncharacterized protein C1orf115	-2.399	-4.615
105	C1orf21	CA021_HUMAN		Uncharacterized protein C1orf21	-2.373	-2.549
106	C1orf96	CA096_HUMAN		Uncharacterized protein C1orf96	-9.052	-25.761
107	C20orf116	CT116_HUMAN		Uncharacterized protein C20orf116 precursor	-2.802	-2.556
108	C20orf72	CT072_HUMAN		Uncharacterized protein C20orf72	-2.191	-2.424
109	C2orf18	CB018_HUMAN		Uncharacterized protein C2orf18 precursor	2.226	2.62
110	C2orf28	APR3_HUMAN		Apoptosis-related protein 3 precursor	2.32	2.412
111	C4orf14	CD014_HUMAN		Uncharacterized protein C4orf14	-2.046	-2.613
112	C5orf13	NP311_HUMAN		Neuronal protein 3.1	4.396	3.482
113	C6orf134	C6orf134		chromosome 6 open reading frame 134	2.462	2.246
114	C6orf167	CF167_HUMAN		Uncharacterized protein C6orf167	-8.269	-15.89
115	C7orf43	CG043_HUMAN		Uncharacterized protein C7orf43	-2.282	-2.493
116	C9orf64	CI064_HUMAN		Uncharacterized protein C9orf64	-2.431	-2.021
117	C9orf82	CI082_HUMAN		Uncharacterized protein C9orf82	2.633	3.733
118	CA11	CAH11_HUMAN		Carbonic anhydrase-related protein 11 precursor	-4.85	-5.828
119	CA5B	CAH5B_HUMAN		Carbonic anhydrase 5B, mitochondrial precursor	8.381	91.615
120	CABLES1	CABL1_HUMAN		CDK5 and ABL1 enzyme substrate 1	-2.644	-2.832
121	CACNA2D1	CA2D1_HUMAN		Voltage-dependent calcium channel subunit alpha-2/delta-1 precursor	-2.382	-7.713
122	CADPS	CAPS1_HUMAN		Calcium-dependent secretion activator 1	-3.233	-16.296
123	CALCOCO1	CACO1_HUMAN		Calcium-binding and coiled-coil domain-containing protein 1	3.541	4.697
124	CAMK2G	KCC2G_HUMAN		Calcium/calmodulin-dependent protein kinase type II gamma chain	2.456	2.43
125	CAMKV	CAMKV_HUMAN		CaM kinase-like vesicle-associated protein	3.024	3.154
126	CAPG	CAPG_HUMAN		Macrophage-capping protein	3.85	7.257
127	CARD9	CARD9_HUMAN		Caspase recruitment domain-containing protein 9	-2.759	-5.515
128	CASC5	CASC5_HUMAN		Protein CASC5	-5.509	-4.705
129	CASP6	CASP6_HUMAN		Caspase-6 precursor	2.567	2.555
130	CASP7	CASP7_HUMAN		Caspase-7 precursor	-3.316	-5.408
131	CAST	ICAL_HUMAN		Calpastatin	-3.284	-2.314
132	CBR4	CBR4		carbonic reductase 4	2.693	3.88
133	CBS	CBS_HUMAN		Cystathionine beta-synthase	10.666	2.255
134	CCDC109B	C109B_HUMAN		Coiled-coil domain-containing protein 109B	2.587	6.715
135	CCDC11	CCD11_HUMAN		Coiled-coil domain-containing protein 11	2.524	2.158
136	CCDC12	CCD12_HUMAN		Coiled-coil domain-containing protein 12	-2.259	-2.412
137	CCDC134	CC134_HUMAN		Coiled-coil domain-containing protein 134 precursor	2.289	2.111
138	CCDC95	CCD95_HUMAN		Coiled-coil domain-containing protein 95	-22.879	-142.731
139	CCDC98	CCD98_HUMAN		Coiled-coil domain-containing protein 98	2.028	2.597
140	CCDC99	CCD99_HUMAN		Coiled-coil domain-containing protein 99	-5.828	-9.893
141	CCNA2	CCNA2_HUMAN		Cyclin-A2	-19.76	-52
142	CCNB1	CCNB1_HUMAN		G2/mitotic-specific cyclin-B1	-10.321	-44.531
143	CCNB2	CCNB2_HUMAN		G2/mitotic-specific cyclin-B2	-15.938	-45.619
144	CCNE2	CCNE2_HUMAN		G1/S-specific cyclin-E2	-4.482	-2.812
145	CCNY	CCNY_HUMAN		Cyclin-Y	-3.279	-2.633
146	CD248	CD248_HUMAN		Endosialin precursor	2.608	5.104
147	CD40	TNR5_HUMAN		Tumor necrosis factor receptor superfamily member 5 precursor	33.828	90.103
148	CD59	CD59_HUMAN		CD59 glycoprotein precursor	2.139	3.827
149	CD7	CD7_HUMAN		T-cell antigen CD7 precursor	33.005	18.344
150	CD74	HG2A_HUMAN		HLA class II histocompatibility antigen gamma chain	15.68	17.614
151	CDC2	CDC2_HUMAN		Cell division control protein 2 homolog	-8.97	-32.984
152	CDC20	CDC20_HUMAN		Cell division cycle protein 20 homolog	-9.201	-28.756
153	CDC42EP2	BORG1_HUMAN		Cdc42 effector protein 2	3.271	2.047
154	CDC45L	CC45L_HUMAN		CDC45-related protein	-5.228	-7.262
155	CDCA2	CDCA2_HUMAN		Cell division cycle-associated protein 2	-5.104	-14.147
156	CDCA3	CDCA3_HUMAN		Cell division cycle-associated protein 3	-9.633	-22.088
157	CDCA4	CDCA4_HUMAN		Cell division cycle-associated protein 4	-2.056	-2.573
158	CDCA5	CDCA5_HUMAN		Sororin	-13.843	-24.864
159	CDH1	CADH1_HUMAN		Epithelial cadherin precursor	5.638	6.421
160	CDK2AP1	CDKA1_HUMAN		Cyclin-dependent kinase 2-associated protein 1	-2.194	-4.344
161	CDK5RAP2	CK5P2_HUMAN		CDK5 regulatory subunit-associated protein 2	-4.044	-10.641
162	CDKN1B	CDN1B_HUMAN		Cyclin-dependent kinase inhibitor 1B	-2.166	-3.973
163	CDKN2C	CDN2C_HUMAN		Cyclin-dependent kinase 6 inhibitor	-2.562	-3.159
164	CDKN3	CDKN3_HUMAN		Cyclin-dependent kinase inhibitor 3	-7.647	-7.301
165	CDT1	CDT1_HUMAN		DNA replication factor Cdt1	-7.012	-21.564
166	CECR5	CECR5_HUMAN		Cat eye syndrome critical region protein 5 precursor	-2.93	-9.295
167	CEND1	CEND_HUMAN		Cell cycle exit and neuronal differentiation protein 1	2.748	4.902
168	CENPI	CENPI_HUMAN		Centromere protein I	-3.247	-5.066
169	CENPK	CENPK_HUMAN		Centromere protein K	-4.187	-7.223
170	CENPQ	CENPQ_HUMAN		Centromere protein Q	-13.264	-22.342
171	CENPT	CENPT_HUMAN		Centromere protein T	-11.381	-34.982
172	CEP152	CE152_HUMAN		Centrosomal protein of 152 kDa	-2.664	-6.829
173	CFLAR	CFLAR_HUMAN		CASP8 and FADD-like apoptosis regulator precursor	-2.567	-3.211
174	CGN	CING_HUMAN		Cingulin	5.988	2.263
175	CGREF1	CGRE1_HUMAN		Cell growth regulator with EF hand domain protein 1	-2.072	-2.669
176	CHAF1A	CAF1A_HUMAN		Chromatin assembly factor 1 subunit A	-4.7	-67.868
177	CHAF1B	CAF1B_HUMAN		Chromatin assembly factor 1 subunit B	-2.514	-3.006
178	CHD3	CHD3_HUMAN		Chromodomain-helicase-DNA-binding protein 3	-3.499	-3.929
179	CHEK1	CHK1_HUMAN		Serine/threonine-protein kinase Chk1	-4.667	-5.925
180	CHPT1	CHPT1_HUMAN		Cholinephosphotransferase 1	-5.621	-3.017
181	CHST11	CHSTB_HUMAN		Carbohydrate sulfotransferase 11	2.529	5.434
182	CHTF18	CHTF18		CTF18, chromosome transmission fidelity factor 18 homolog (S. cerevisiae)	-4.051	-5.158
183	CIB2	CIB2_HUMAN		Calcium and integrin-binding family member 2	2.065	3.929
184	CIT	CTRO_HUMAN		Citron Rho-interacting kinase	-3.426	-7.333
185	CKAP2	CKAP2_HUMAN		Cytoskeleton-associated protein 2	-5.626	-23.097
186	CKAP4	CKAP4_HUMAN		Cytoskeleton-associated protein 4	-2.075	-2.395
187	CKB	KCRB_HUMAN		Creatine kinase B-type	3.479	2.391
188	CKLF	CKLF_HUMAN		Chemokine-like factor	3.922	4.606
189	CKS1B	CKS1_HUMAN		Cyclin-dependent kinases regulatory subunit 1	-4.099	-6.36
190	CKS2	CKS2_HUMAN		Cyclin-dependent kinases regulatory subunit 2	-7.135	-17.151
191	CLCNKB	CLCKB_HUMAN		Chloride channel protein ClC-Kb	2.551	3.136
192	CLDN6	CLD6_HUMAN		Claudin-6	8.454	14.033
193	CLDN7	CLD7_HUMAN		Claudin-7	-6.064	-8.494
194	CLIC1	CLIC1_HUMAN		Chloride intracellular channel protein 1	-2.296	-3.88
195	CLIC3	CLIC3_HUMAN		Chloride intracellular channel protein 3	-3.012	-67.684
196	CLK1	CLK1_HUMAN		Dual specificity protein kinase CLK1	-2.17	-2.174
197	CLSPN	CLSPN_HUMAN		Claspin	-8.365	-13.983
198	CLYBL	CLYBL_HUMAN		Citrate lyase subunit beta-like protein, mitochondrial precursor	2.073	6.624
199	CMKLR1	CML1_HUMAN		Chemokine receptor-like 1	-2.291	-3.213
200	CNDP1	CNDP1_HUMAN		Beta-Ala-His dipeptidase precursor	4.834	16.322
201	COL11A2	COBA2_HUMAN		Collagen alpha-2(XI) chain precursor	3.792	3.95
202	COL18A1	COIA1_HUMAN		Collagen alpha-1(XVIII) chain precursor [Contains: Endostatin]	3.656	4.225
203	COL5A1	CO5A1_HUMAN		Collagen alpha-1(V) chain precursor	8.555	4.331
204	COL5A3	CO5A3_HUMAN		Collagen alpha-3(V) chain precursor	644.559	1048.65
205	COL8A2	CO8A2_HUMAN		Collagen alpha-2(VIII) chain precursor	4.921	6.77
206	COMT	COMT_HUMAN		Catechol O-methyltransferase	-2.693	-2.742
207	COMTD1	CMTD1_HUMAN		Catechol-O-methyltransferase domain-containing protein 1	-2.015	-2.579
208	COPS7A	CSN7A_HUMAN		COP9 signalosome complex subunit 7a	2.295	4.666
209	COQ9	COQ9_HUMAN		Ubiquinone biosynthesis protein COQ9, mitochondrial precursor	-3.132	-6.156
210	COX6B2	CX6B2_HUMAN		Cytochrome c oxidase subunit VIb isoform 2	6.634	156
211	CPNE6	CPNE6_HUMAN		Copine-6	2.472	2.096
212	CREB3L1	CR3L1_HUMAN		cAMP responsive element-binding protein 3-like protein 1	2.338	4.206
213	CRISPLD2	CRLD2_HUMAN		Cysteine-rich secretory protein LCCL domain-containing 2 precursor	2.844	21.971
214	CRLF1	CRLF1_HUMAN		Cytokine receptor-like factor 1 precursor	5.711	10.196
215	CRTAC1	CRAC1_HUMAN		Cartilage acidic protein 1 precursor	12.648	4.929
216	CST6	CYTM_HUMAN		Cystatin-M precursor	-2.705	-3.438
217	CTF1	CTF1_HUMAN		Cardiotrophin-1	-2.998	-3.909
218	CTR9	CTR9_HUMAN		RNA polymerase-associated protein CTR9 homolog	2.079	2.174
219	CTSL2	CATL2_HUMAN		Cathepsin L2 precursor	2.659	7.962
220	CUEDC2	CUED2_HUMAN		CUE domain-containing protein 2	-2.442	-9.208
221	CUL2	CUL2_HUMAN		Cullin-2	-2.609	-2.598
222	CYB561	CY561_HUMAN		Cytochrome b561	-2.311	-5.228
223	CYB5R3	NB5R3_HUMAN		NADH-cytochrome b5 reductase 3	2.051	2.776
224	CYP2D6	CP2D6_HUMAN		Cytochrome P450 2D6	2.283	6.308
225	CYP4F12	CP4FC_HUMAN		Cytochrome P450 4F12	2.541	2.305
226	CYP4F2	CP4F2_HUMAN		Cytochrome P450 4F2	2.541	2.305
227	CYP4F8	CP4F8_HUMAN		Cytochrome P450 4F8	3.819	2.601
228	CYP51A1	CP51A_HUMAN		Cytochrome P450 51A1	-3.068	-2.707
229	D4S234E	NSG1_HUMAN		Neuron-specific protein family member 1	-2.372	-7.097
230	DAAM1	DAAM1_HUMAN		Disheveled-associated activator of morphogenesis 1	4.113	2.952
231	DBH	DOPO_HUMAN		Dopamine beta-hydroxylase	-2.157	-17.434
232	DCC1	DCC1		defective in sister chromatid cohesion homolog 1	-5.319	-17.336
233	DCK	DCK_HUMAN		Deoxycytidine kinase	-4.973	-3.083
234	DCPS	DCPS_HUMAN		Scavenger mRNA-decapping enzyme DcpS	-2.55	-2.399
235	DCTN6	DCTN6_HUMAN		Dynactin subunit 6	-2.616	-4
236	DDX11	DDX11_HUMAN		Probable ATP-dependent RNA helicase DDX11	-7.661	-11.853
237	DDX39	DDX39_HUMAN		ATP-dependent RNA helicase DDX39	-2.041	-2.48
238	DECR1	DECR_HUMAN		2,4-dienoyl-CoA reductase, mitochondrial precursor	3.7	3.537
239	DEK	DEK_HUMAN		Protein DEK	-2.747	-2.887
240	DENR	DENR_HUMAN		Density-regulated protein	2.272	2.08
241	DES	DESM_HUMAN		Desmin	2.869	4.314
242	DHFR	DYR_HUMAN		Dihydrofolate reductase	-4.423	-3.344
243	DHH	DHH_HUMAN		Desert hedgehog protein precursor	3.016	3.205
244	DHRS4	DHRS4_HUMAN		Dehydrogenase/reductase SDR family member 4	-2.891	-3.912
245	DHX38	PRP16_HUMAN		Pre-mRNA-splicing factor ATP-dependent RNA helicase PRP16	-2.382	-2.705
246	DIAPH3	DIAP3_HUMAN		Protein diaphanous homolog 3	-4.695	-5.673
247	DKFZP564O0523	DKFZP564O0523		hypothetical protein LOC84060	-3.079	-3.319
248	DKFZp762E1312	FAKTS_HUMAN		14-3-3-associated AKT substrate	-20.562	-23.99
249	DLG7	DLG7_HUMAN		Disks large-associated protein DLG7	-2.368	-3.442
250	DLGAP2	DLGP2_HUMAN		Disks large-associated protein 2	2.258	3.018
251	DMPK	DMPK_HUMAN		Myotonin-protein kinase	-2.096	-2.266
252	DNAH2	FLJ46675		protein similar to dynein	-3.499	-3.929
253	DNAI1	DNAI1_HUMAN		Dynein intermediate chain 1, axonemal	5.984	26.231
254	DNAI2	DNAI2_HUMAN		Dynein intermediate chain 2, axonemal	4.756	6.049
255	DNAJC9	DNJC9_HUMAN		DnaJ homolog subfamily C member 9	-2.694	-3.944
256	DNM1L	DNM1L_HUMAN		Dynamin-1-like protein	-2.134	-2.105
257	DNMT1	DNMT1_HUMAN		DNA	-3.204	-2.874
258	DPP6	DPP6_HUMAN		Dipeptidyl aminopeptidase-like protein 6	-2.455	-15.024
259	DPYSL3	DPYL3_HUMAN		Dihydropyrimidinase-related protein 3	-2.684	-11.732
260	DPYSL5	DPYL5_HUMAN		Dihydropyrimidinase-related protein 5	-8.365	-13.983
261	DRD1IP	D1IP_HUMAN		D1 dopamine receptor-interacting protein calcyon	6.127	3.159
262	DSN1	DSN1_HUMAN		Kinetochore-associated protein DSN1 homolog	-12.781	-51.473
263	DUSP1	DUS1_HUMAN		Dual specificity protein phosphatase 1	-2.068	-2.736
264	DYRK2	DYRK2_HUMAN		Dual specificity tyrosine-phosphorylation-regulated kinase 2	2.401	2.756
265	DYSF	DYSF_HUMAN		Dysferlin	12.699	4.139
266	DZIP3	DZIP3_HUMAN		E3 ubiquitin-protein ligase DZIP3	2.546	2.468
267	E2F1	E2F1_HUMAN		Transcription factor E2F1	-3.2	-5.977
268	E2F8	E2F8_HUMAN		Transcription factor E2F8	-5.785	-7.78
269	EBP	EBP_HUMAN		3-beta-hydroxysteroid-Delta(8),Delta(7)-isomerase	-2.668	-2.393
270	ECT2	ECT2_HUMAN		Protein ECT2	-15.863	-82
271	EDG2	EDG2_HUMAN		Lysophosphatidic acid receptor Edg-2	-2.723	-4.954
272	EEF1A2	EF1A2_HUMAN		Elongation factor 1-alpha 2	-3.487	-7.626
273	EEF2K	EF2K_HUMAN		Elongation factor 2 kinase	-2.072	-4.922
274	EFCBP2	ECBP2_HUMAN		EF-hand calcium-binding protein 2	3.574	3.964
275	EFNA1	EFNA1_HUMAN		Ephrin-A1 precursor	-2.575	-3.42
276	EFNA3	EFNA3_HUMAN		Ephrin-A3 precursor	2.189	4.406
277	EFS	EFS_HUMAN		Embryonal Fyn-associated substrate	-2.409	-3.549
278	EGR1	EGR1_HUMAN		Early growth response protein 1	9.81	15.535
279	EIF4G2	IF4G2_HUMAN		Eukaryotic translation initiation factor 4 gamma 2	-2.618	-2.643
280	ELK3	ELK3_HUMAN		ETS domain-containing protein Elk-3	2.388	8.881
281	ELMO2	ELMO2_HUMAN		Engulfment and cell motility protein 2	2.152	2.701
282	EMG1	NEP1_HUMAN		Probable ribosome biogenesis protein NEP1	2.313	3.853
283	EMILIN1	EMIL1_HUMAN		EMILIN-1 precursor	-5.151	-10.115
284	EML4	EMAL4_HUMAN		Echinoderm microtubule-associated protein-like 4	2.48	2.184
285	ENTPD3	ENTP3_HUMAN		Ectonucleoside triphosphate diphosphohydrolase 3	2.403	2.146
286	EP300	EP300_HUMAN		Histone acetyltransferase p300	-2.45	-7.242
287	EPB41L3	E41L3_HUMAN		Band 4.1-like protein 3	-3.305	-6.331
288	EPB41L5	E41L5_HUMAN		Band 4.1-like protein 5	2.477	3.485
289	EPC1	EPC1_HUMAN		Enhancer of polycomb homolog 1	-2.395	-3.992
290	EPDR1	EPDR1_HUMAN		Mammalian ependymin-related protein 1 precursor	-2.17	-4.085
291	EPHX2	HYES_HUMAN		Epoxide hydrolase 2	2.807	4.989
292	ERBB3	ERBB3_HUMAN		Receptor tyrosine-protein kinase erbB-3 precursor	5.924	4.732
293	ERCC6L	FLJ20105		hypothetical protein LOC54821	-7.713	-16.396
294	ERH	ERH_HUMAN		Enhancer of rudimentary homolog	2.826	2.979
295	ESPL1	ESPL1_HUMAN		Separin	-7.406	-35.495
296	ETHE1	ETHE1_HUMAN		ETHE1 protein, mitochondrial precursor	2.051	3.687
297	EXO1	EXO1_HUMAN		Exonuclease 1	-9.365	-36.54
298	EXOD1	MGC16943		hypothetical protein LOC112479	-2.762	-2.637
299	FA2H	FA2H		fatty acid 2-hydroxylase	-2.562	-2.241
300	FAH	FAAA_HUMAN		Fumarylacetoacetase	3.804	2.062
301	FAM117A	F117A_HUMAN		Protein FAM117A	2.17	2.239
302	FAM120C	F120C_HUMAN		UPF0318 protein FAM120C	2.684	8.887
303	FAM64A	FA64A_HUMAN		Protein FAM64A	-16.674	-30.192
304	FAM98B	FA98B_HUMAN		Protein FAM98B	-2.541	-3.183
305	FANCB	FANCB_HUMAN		Fanconi anemia group B protein	-5.501	-3.546
306	FANCD2	FACD2_HUMAN		Fanconi anemia group D2 protein	-7.74	-22.02
307	FBLN1	FBLN1_HUMAN		Fibulin-1 precursor	-2.831	-3.425
308	FBP2	F16P2_HUMAN		Fructose-1,6-bisphosphatase isozyme 2	27.966	4.18
309	FBXO16	FBX16_HUMAN		F-box only protein 16	2.592	4.927
310	FBXO5	FBX5_HUMAN		F-box only protein 5	-3.931	-6.93
311	FCHO1	FCHO1_HUMAN		FCH domain only protein 1	2.047	3.341
312	FCRLA	FCRLA_HUMAN		Fc receptor-like and mucin-like 1 precursor	3.306	23.955	x
313	FEN1	FEN1_HUMAN		Flap endonuclease 1	-4.213	-9.472
314	FEV	FEV		FEV (ETS oncogene family)	-4.079	-8.923
315	FIS1	FIS1_HUMAN		Mitochondrial fission 1 protein	-2.296	-2.409
316	FLJ10357	FLJ10357		hypothetical protein FLJ10357	-2.069	-4.036
317	FLJ20294	FLJ20294		hypothetical protein LOC55626	2.648	2.566
318	FLJ25476	ZN362_HUMAN		Zinc finger protein 362	-2.384	-4.325
319	FLJ38973	FLJ38973		-	-2.306	-2.256
320	FLNC	FLNC_HUMAN		Filamin-C	-2.094	-2.481
321	FLOT1	FLOT1_HUMAN		Flotillin-1	2.325	2.157
322	FMR1	FMR1_HUMAN		Fragile X mental retardation 1 protein	-2.289	-2.383
323	FNBP1	FNBP1_HUMAN		Formin-binding protein 1	-2.805	-3.282
324	FOLR1	FOLR1_HUMAN		Folate receptor alpha precursor	2.42	4.33
325	FOS	FOS_HUMAN		Proto-oncogene protein c-fos	5.866	2.22
326	FOXM1	FOXM1_HUMAN		Forkhead box protein M1	-5.286	-7.152
327	FRMD6	FRMD6_HUMAN		FERM domain-containing protein 6	2.624	2.508
328	FSTL3	FSTL3_HUMAN		Follistatin-related protein 3 precursor	2.345	3.485
329	FUK	FUK_HUMAN		L-fucose kinase	-4.476	-16.478
330	FXYD5	FXYD5_HUMAN		FXYD domain-containing ion transport regulator 5 precursor	2.67	3.268
331	FXYD7	FXYD7_HUMAN		FXYD domain-containing ion transport regulator 7	6.125	45.98	x
332	FZD2	FZD2_HUMAN		Frizzled-2 precursor	2.887	3.783
333	FZD7	FZD7_HUMAN		Frizzled-7 precursor	2.799	4.131
334	G0S2	G0S2_HUMAN		Putative lymphocyte G0/G1 switch protein 2	-9.926	-85.82
335	GABBR1	GABR1_HUMAN		Gamma-aminobutyric acid type B receptor subunit 1 precursor	-2.554	-2.518
336	GABRD	GBRD_HUMAN		Gamma-aminobutyric acid receptor subunit delta precursor	2.392	5.123
337	GADD45GIP1	G45IP_HUMAN		Growth arrest and DNA-damage-inducible proteins-interacting protein 1	-2.042	-2.864
338	GALM	GALM_HUMAN		Aldose 1-epimerase	2.016	3.131
339	GALR2	GALR2_HUMAN		Galanin receptor type 2	-9.196	-44.09
340	GAMT	GAMT_HUMAN		Guanidinoacetate N-methyltransferase	2.789	3.29
341	GAS6	GAS6_HUMAN		Growth arrest-specific protein 6 precursor	-6.6	20.481
342	GATA3	GATA3_HUMAN		Trans-acting T-cell-specific transcription factor GATA-3	2.157	2.623
343	GBE1	GLGB_HUMAN		1,4-alpha-glucan-branching enzyme	-3.77	-3.618
344	GCAT	KBL_HUMAN		2-amino-3-ketobutyrate coenzyme A ligase, mitochondrial precursor	2.54	2.612
345	GCHFR	GFRP_HUMAN		GTP cyclohydrolase 1 feedback regulatory protein	2.397	2.05
346	GCS1	GCS1_HUMAN		Mannosyl-oligosaccharide glucosidase	2.434	3.025
347	GEMIN6	GEMI6_HUMAN		Gem-associated protein 6	-3.038	-3.284
348	GINS1	PSF1_HUMAN		DNA replication complex GINS protein PSF1	-10.319	-9.615
349	GINS4	SLD5		SLD5	-4.663	-5.801
350	GIPR	GIPR_HUMAN		Gastric inhibitory polypeptide receptor precursor	2.774	3.267
351	GMNN	GEMI_HUMAN		Geminin	-2.657	-2.308
352	GNG7	GBG7_HUMAN		Guanine nucleotide-binding protein G(I)/G(S)/G(O) subunit gamma-7 precursor	2.301	4.064
353	GNS	GNS_HUMAN		N-acetylglucosamine-6-sulfatase precursor	-2.347	2.243
354	GOLM1	GOLM1_HUMAN		Golgi membrane protein 1	2.141	3.434
355	GPD1	GPDA_HUMAN		Glycerol-3-phosphate dehydrogenase [NAD+], cytoplasmic	-2.442	-9.572
356	GPNMB	GPNMB_HUMAN		Transmembrane glycoprotein NMB precursor	-5.789	-11.201
357	GPR19	GPR19_HUMAN		Probable G-protein coupled receptor 19	-2.313	-4.213
358	GPR4	GPR4_HUMAN		Probable G-protein coupled receptor 4	2.902	6.358
359	GPR56	GPR56_HUMAN		G-protein coupled receptor 56 precursor	7.626	6.669
360	GPX3	GPX3_HUMAN		Glutathione peroxidase 3 precursor	5.797	7.459
361	GSN	GELS_HUMAN		Gelsolin precursor	2.204	3.984
362	GSTM2	GSTM2_HUMAN		Glutathione S-transferase Mu 2	3.149	4.501
363	GTF2I	GTF2I_HUMAN		General transcription factor II-I	-2.267	-4.987
364	GTSE1	GTSE1_HUMAN		G2 and S phase-expressed protein 1	-7.623	-122.929
365	GUSB	BGLR_HUMAN		Beta-glucuronidase precursor	-3.847	-4.269
366	GZMA	GRAA_HUMAN		Granzyme A precursor	-5.921	-6.867
367	H1F0	H10_HUMAN		Histone H1.0	2.723	2.623
368	HABP4	HABP4_HUMAN		Intracellular hyaluronan-binding protein 4	-2.258	4.033
369	HADH	HCDH_HUMAN		Hydroxyacyl-coenzyme A dehydrogenase, mitochondrial precursor	2.429	4.804
370	HAT1	HAT1_HUMAN		Histone acetyltransferase type B catalytic subunit	-2.737	-3
371	HBA1	HBA_HUMAN		Hemoglobin subunit alpha	2.223	5.163
372	HBA2	HBA_HUMAN		Hemoglobin subunit alpha	2.223	5.163
373	HCK	HCK_HUMAN		Tyrosine-protein kinase HCK	7.227	6.704
374	HDGF	HDGF_HUMAN		Hepatoma-derived growth factor	-2.599	-5.33
375	HELLS	HELLS_HUMAN		Lymphoid-specific helicase	-4.627	-3.509
376	HERC3	HERC3_HUMAN		Probable E3 ubiquitin-protein ligase HERC3	2.332	3.885
377	HES6	HES6_HUMAN		Transcription cofactor HES-6	-2.054	-4.888
378	HEY1	HEY1_HUMAN		Hairy/enhancer-of-split related with YRPW motif protein 1	-3.099	-2.785
379	HFE	HFE_HUMAN		Hereditary hemochromatosis protein precursor	3.059	10.411
380	HIRIP3	HIRP3_HUMAN		HIRA-interacting protein 3	-3.054	-4.536
381	HIST1H2BF	H2B1C_HUMAN		Histone H2B type 1-C/E/F/G/I	2.415	10.084
382	HIST1H2BG	H2B1C_HUMAN		Histone H2B type 1-C/E/F/G/I	3.059	10.411
383	HIVEP2	ZEP2_HUMAN		Human immunodeficiency virus type I enhancer-binding protein 2	-2.152	-2.924
384	HLA-E	HLAE_HUMAN		HLA class I histocompatibility antigen, alpha chain E precursor	-3.561	-5.095
385	HLA-G	HLAG_HUMAN		HLA class I histocompatibility antigen, alpha chain G precursor	-2.398	6.71
386	HMGB1	HMGB1_HUMAN		High mobility group protein B1	-2.805	-2.679
387	HMGB2	HMGB2_HUMAN		High mobility group protein B2	-4.135	-4.566
388	HMMR	HMMR_HUMAN		Hyaluronan mediated motility receptor	-10.658	-32.786
389	HN1L	HN1L_HUMAN		Hematological and neurological expressed 1-like protein	-2.843	-3.034
390	HNRPH3	HNRH3_HUMAN		Heterogeneous nuclear ribonucleoprotein H3	-2.251	-2.971
391	HOOK3	HOOK3_HUMAN		Hook homolog 3	-2.24	-4.413
392	HPD	HPPD_HUMAN		4-hydroxyphenylpyruvate dioxygenase	2.821	82.462
393	HRAS	RASH_HUMAN		GTPase HRas precursor	-2.124	-2.078
394	HRASLS3	HRSL3_HUMAN		HRAS-like suppressor 3	2.661	9.677
395	HSDL2	HSDL2		hydroxysteroid dehydrogenase like 2	2.074	2.39
396	HSPA4L	HS74L_HUMAN		Heat shock 70 kDa protein 4L	2.356	2.492
397	HSPB6	HSPB6_HUMAN		Heat shock protein beta-6	-7.206	-6.478
398	HTRA1	HTRA1_HUMAN		Serine protease HTRA1 precursor	2.857	2.35
399	ICAM1	ICAM1_HUMAN		Intercellular adhesion molecule 1 precursor	3.287	89.463
400	ICAM5	ICAM5_HUMAN		Intercellular adhesion molecule 5 precursor	4.682	5.094
401	ICOSLG	ICOSL_HUMAN		ICOS ligand precursor	2.301	7.107
402	IDI1	IDI1_HUMAN		Isopentenyl-diphosphate Delta-isomerase 1	-3.934	-2.2
403	IER3	IEX1_HUMAN		Radiation-inducible immediate-early gene IEX-1	2.183	2.671
404	IFITM1	IFM1_HUMAN		Interferon-induced transmembrane protein 1	5.792	7.355
405	IGFBP2	IBP2_HUMAN		Insulin-like growth factor-binding protein 2 precursor	2.653	15.444
406	IGFBP5	IBP5_HUMAN		Insulin-like growth factor-binding protein 5 precursor	11.15	6.274
407	IGFBP6	IBP6_HUMAN		Insulin-like growth factor-binding protein 6 precursor	-3.446	-6.043
408	IKBKE	IKKE_HUMAN		Inhibitor of nuclear factor kappa-B kinase subunit epsilon	-2.222	-3.585
409	INADL	INADL_HUMAN		InaD-like protein	-2.206	-3.632
410	INCENP	INCE_HUMAN		Inner centromere protein	-3.718	-6.272
411	INTS8	INT8_HUMAN		Integrator complex subunit 8	-4.482	-2.812
412	IPO9	IPO9_HUMAN		Importin-9	2.097	-2.126
413	IQGAP1	IQGA1_HUMAN		Ras GTPase-activating-like protein IQGAP1	-3.236	-8.21
414	IQGAP3	IQGA3_HUMAN		Ras GTPase-activating-like protein IQGAP3	-5.691	-15.19
415	IRAK1	IRAK1_HUMAN		Interleukin-1 receptor-associated kinase 1	-3.512	-4.943
416	IRF3	IRF3_HUMAN		Interferon regulatory factor 3	2.2	2.374
417	IRS2	IRS2_HUMAN		Insulin receptor substrate 2	2.001	-3.473
418	ISL1	ISL1_HUMAN		Insulin gene enhancer protein ISL-1	2.296	3.397
419	ITGA7	ITA7_HUMAN		Integrin alpha-7 precursor [Contains: Integrin alpha-7 heavy chain	3.415	4.3
420	ITGB3BP	CENPR_HUMAN		Centromere protein R	-3.692	-2.85
421	ITGB4	ITB4_HUMAN		Integrin beta-4 precursor	2.573	4.965
422	ITPKA	IP3KA_HUMAN		Inositol-trisphosphate 3-kinase A	2.2	2.817
423	ITPKB	IP3KB_HUMAN		Inositol-trisphosphate 3-kinase B	-2.097	-5.367
424	ITPR2	ITPR2_HUMAN		Inositol 1,4,5-trisphosphate receptor type 2	4.719	8.015
425	IVNS1ABP	NS1BP_HUMAN		Influenza virus NS1A-binding protein	-2.892	-2.123
426	JARID1B	JAD1B_HUMAN		Histone demethylase JARID1B	2.278	2.496
427	JOSD3	JOSD3_HUMAN		Protein JOSD3	-2.25	-2.169
428	JPH3	JPH3_HUMAN		Junctophilin-3	2.022	-2.621
429	JUB	JUB		jub, ajuba homolog (Xenopus laevis)	2.414	3.373
430	KAZALD1	KAZD1_HUMAN		Kazal-type serine protease inhibitor domain-containing protein 1 precursor	-2.062	-5.245
431	KCNAB3	KCAB3_HUMAN		Voltage-gated potassium channel subunit beta-3	4.795	5.614
432	KCTD12	KCD12_HUMAN		BTB/POZ domain-containing protein KCTD12	2.023	15.366
433	KEL	KELL_HUMAN		Kell blood group glycoprotein	2.344	2.144
434	KHDRBS3	KHDR3_HUMAN		KH domain-containing, RNA-binding, signal transduction-associated protein 3	-2.115	-2.317
435	KIAA0101	PAF_HUMAN		PCNA-associated factor	-22.879	-142.731
436	KIAA0368	ECM29_HUMAN		Proteasome-associated protein ECM29 homolog	-2.488	-4.736
437	KIAA0415	K0415_HUMAN		Uncharacterized protein KIAA0415	-3.322	-4.562
438	KIAA0460	K0460_HUMAN		Uncharacterized protein KIAA0460	-2.804	-2.735
439	KIAA1333	G2E3_HUMAN		G2/M phase-specific E3 ubiquitin ligase	-2.427	-2.158
440	KIAA1345	KIAA1345		-	-3.522	-7.425
441	KIAA1731	KIAA1731		KIAA1731	-4.985	-89.571
442	KIF11	KIF11_HUMAN		Kinesin-like protein KIF11	-15.255	-36.638
443	KIF14	KIF14_HUMAN		Kinesin-like protein KIF14	-10.011	-59.231
444	KIF15	KIF15		kinesin family member 15	-6.987	-26.339
445	KIF18A	KI18A_HUMAN		Kinesin-like protein KIF18A	-23.141	-11.8
446	KIF20A	KI20A_HUMAN		Kinesin-like protein KIF20A	-7.985	-51.438
447	KIF22	KIF22_HUMAN		Kinesin-like protein KIF22	-6.312	-20.767
448	KIF23	KIF23_HUMAN		Kinesin-like protein KIF23	-5.391	-7.729
449	KIF2C	KIF2C_HUMAN		Kinesin-like protein KIF2C	-8.297	-25.55
450	KIF4A	KIF4A_HUMAN		Chromosome-associated kinesin KIF4A	-11.004	-25.751
451	KIF7	KIF7_HUMAN		Kinesin-like protein KIF7	-3.388	-10.922
452	KIFC1	KIFC1_HUMAN		Kinesin-like protein KIFC1	-4.967	-6.756
453	KIFC2	KIFC2_HUMAN		Kinesin-like protein KIFC2	4.345	3.409
454	KLC1	KLC1_HUMAN		Kinesin light chain 1	-3.207	-2.664
455	KLF2	KLF2_HUMAN		Krueppel-like factor 2	2.04	12.132
456	KLHDC3	KLDC3_HUMAN		Kelch domain-containing protein 3	2.232	2.181
457	KNTC1	KNTC1_HUMAN		Kinetochore-associated protein 1	-5.792	-11.905
458	KRT18	K1C18_HUMAN		Keratin, type I cytoskeletal 18	-2.021	-5.279
459	KRT7	K2C7_HUMAN		Keratin, type II cytoskeletal 7	-2.212	-4.293
460	KRT8	K2C8_HUMAN		Keratin, type II cytoskeletal 8	-2.865	-10.308
461	LAGE3	LAGE3_HUMAN		L antigen family member 3	-2.072	-2.632
462	LAMB2	LAMB2_HUMAN		Laminin subunit beta-2 precursor	4.832	8.993
463	LANCL2	LANC2_HUMAN		LanC-like protein 2	-3.099	-3.121
464	LDB3	LDB3_HUMAN		LIM domain-binding protein 3	2.983	2.568
465	LDLR	LDLR_HUMAN		Low-density lipoprotein receptor precursor	-2.543	-2.386
466	LEPREL1	P3H2_HUMAN		Prolyl 3-hydroxylase 2 precursor	4.835	13.507
467	LEPREL2	P3H3_HUMAN		Prolyl 3-hydroxylase 3 precursor	-2.048	-3.721
468	LGALS3BP	LG3BP_HUMAN		Galectin-3-binding protein precursor	-4.315	-18.715
469	LGALS9	LEG9_HUMAN		Galectin-9	4.792	9.743
470	LHPP	LHPP_HUMAN		Phospholysine phosphohistidine inorganic pyrophosphate phosphatase	2.602	5.067
471	LIG1	DNL1_HUMAN		DNA ligase 1	-3.231	-4.729
472	LIG4	DNL4_HUMAN		DNA ligase 4	2.744	3.21
473	LIN54	DKFZp686L1814		hypothetical protein LOC132660	-3.803	-5.799
474	LIN7B	LIN7B_HUMAN		Lin-7 homolog B	4.383	14.008
475	LIN9	LIN9_HUMAN		Lin-9 homolog	-3.911	-7.969
476	LINGO1	LRRN6A		leucine rich repeat neuronal 6A	4.106	5.628
477	LIPE	LIPS_HUMAN		Hormone-sensitive lipase	2.238	2.575
478	LMNB2	LMNB2_HUMAN		Lamin-B2	-2.026	-3.051
479	LNX2	LNX2_HUMAN		Ligand of Numb protein X 2	-2.633	-3.824
480	LOXL2	LOXL2_HUMAN		Lysyl oxidase homolog 2 precursor	-2.667	-3.563
481	LOXL3	LOXL3_HUMAN		Lysyl oxidase homolog 3 precursor	2.73	-5.716
482	LPHN2	LPHN2_HUMAN		Latrophilin-2 precursor	-2.21	-2.025
483	LRP4	LRP4_HUMAN		Low-density lipoprotein receptor-related protein 4 precursor	3.281	2.286
484	LRP5	LRP5_HUMAN		Low-density lipoprotein receptor-related protein 5 precursor	-2.006	-4.773
485	LRRC4B	LRC4B_HUMAN		Leucine-rich repeat-containing protein 4B precursor	-2.764	-5.163
486	LSM3	LSM3_HUMAN		U6 snRNA-associated Sm-like protein LSm3	-2.331	-2.781
487	LSM4	LSM4_HUMAN		U6 snRNA-associated Sm-like protein LSm4	-2.208	-2.05
488	LSM5	LSM5_HUMAN		U6 snRNA-associated Sm-like protein LSm5	-2.812	-4.124
489	LSM8	LSM8_HUMAN		U6 snRNA-associated Sm-like protein LSm8	-2.484	-2.282
490	LTBP4	LTBP4		latent transforming growth factor beta binding protein 4	2.001	2.437
491	LXN	LXN_HUMAN		Latexin	-2.729	-2.531
492	LYNX1	LYNX1_HUMAN		Ly-6/neurotoxin-like protein 1 precursor	3.905	8.989
493	LYRM5	LYRM5_HUMAN		LYR motif-containing protein 5	2.858	6.236
494	M6PRBP1	M6PBP_HUMAN		Mannose-6-phosphate receptor-binding protein 1	-2.044	-3.03
495	MACROD1	MACD1_HUMAN		MACRO domain-containing protein 1	2.678	2.355
496	MAD2L1	MD2L1_HUMAN		Mitotic spindle assembly checkpoint protein MAD2A	-10.117	-11.442
497	MAGI1	MAGI1_HUMAN		Membrane-associated guanylate kinase, WW and PDZ domain-containing protein 1	2.225	3.666
498	MAOA	AOFA_HUMAN		Amine oxidase [flavin-containing] A	2.049	2.323
499	MAP2	MAP2_HUMAN		Microtubule-associated protein 2	2.493	7.107
500	MAP4K1	M4K1_HUMAN		Mitogen-activated protein kinase kinase kinase kinase 1	2.08	3.568
501	MAPK8IP3	JIP3_HUMAN		C-jun-amino-terminal kinase-interacting protein 3	2.162	4.765
502	MARCH2	MARH2_HUMAN		E3 ubiquitin-protein ligase MARCH2	8.266	6.235
503	MARCH3	MARH3_HUMAN		E3 ubiquitin-protein ligase MARCH3	2.004	2.809
504	MARK1	MARK1_HUMAN		Serine/threonine-protein kinase MARK1	-2.871	-7.976
505	MBNL3	MBNL3_HUMAN		Muscleblind-like protein 3	3.866	4.531
506	MCF2L	MCF2L_HUMAN		Guanine nucleotide exchange factor DBS	-2.008	-3.606
507	MCM10	MCM10_HUMAN		Protein MCM10 homolog	-4.513	-8.685
508	MCM2	MCM2_HUMAN		DNA replication licensing factor MCM2	-2.719	-4.666
509	MCM3	MCM3_HUMAN		DNA replication licensing factor MCM3	-6.819	-16.248
510	MCM4	MCM4_HUMAN		DNA replication licensing factor MCM4	-4.118	-5.659
511	MCM5	MCM5_HUMAN		DNA replication licensing factor MCM5	-6.566	-27.986
512	MCM6	MCM6_HUMAN		DNA replication licensing factor MCM6	-6.347	-14.382
513	MCM7	MCM7_HUMAN		DNA replication licensing factor MCM7	-3.42	-4.966
514	MCM8	MCM8_HUMAN		DNA replication licensing factor MCM8	-11.112	-11.141
515	MCPH1	MCPH1_HUMAN		Microcephalin	-2.009	-3.08
516	MDC1	MDC1_HUMAN		Mediator of DNA damage checkpoint protein 1	-2.354	-2.974
517	MED26	MED26_HUMAN		Mediator of RNA polymerase II transcription subunit 26	-9.633	-22.088
518	MED30	MED30_HUMAN		Mediator of RNA polymerase II transcription subunit 30	-2.538	-2.136
519	MELK	MELK_HUMAN		Maternal embryonic leucine zipper kinase	-13.487	-25.92
520	MEPCE	BN3D1_HUMAN		7SK snRNA methylphosphate capping enzyme	3.204	6.107
521	MERTK	MERTK_HUMAN		Proto-oncogene tyrosine-protein kinase MER precursor	3.835	8.025
522	MGST1	MGST1_HUMAN		Microsomal glutathione S-transferase 1	-3.1	-3.723
523	MGST2	MGST2_HUMAN		Microsomal glutathione S-transferase 2	2.582	2.582
524	MICALL2	MILK2_HUMAN		MICAL-like protein 2	4.835	13.507
525	MIF4GD	MIF4GD		MIF4G domain containing	-2.177	-2.685
526	MIS12	MIS12_HUMAN		Protein MIS12 homolog	-2.221	-2.038
527	MKI67	KI67_HUMAN		Antigen KI-67	-16.631	-85.181
528	MKKS	MKKS_HUMAN		McKusick-Kaufman/Bardet-Biedl syndromes putative chaperonin	4.835	13.507
529	MLF1IP	CENPU_HUMAN		Centromere protein U	-6.425	-7.274
530	MLX	MLX_HUMAN		Max-like protein X	-2.424	-6.207
531	MMP14	MMP14_HUMAN		Matrix metalloproteinase-14 precursor	-2.327	-5.422
532	MND1	MND1		meiotic nuclear divisions 1 homolog (S. cerevisiae)	-3.849	-2.7
533	MPHOSPH1	MPPH1_HUMAN		M-phase phosphoprotein 1	-12.077	-24.521
534	MPPE1	MPPE1		metallophosphoesterase 1	-2.567	-3.463
535	MR1	MR1		major histocompatibility complex, class I-related	4.007	7.925
536	MRPL37	RM37_HUMAN		39S ribosomal protein L37, mitochondrial precursor	-2.009	-2.162
537	MRPL55	RM55_HUMAN		39S ribosomal protein L55, mitochondrial precursor	-4.277	-6.568
538	MRTO4	MRT4_HUMAN		mRNA turnover protein 4 homolog	-3.044	-2.555
539	MSL3L1	MS3L1_HUMAN		Male-specific lethal 3-like 1	-2.28	-2.602
540	MT1A	MT1A_HUMAN		Metallothionein-1A	2.697	6.188
541	MT1E	MT1E_HUMAN		Metallothionein-1E	2.697	6.188
542	MT1X	MT1X_HUMAN		Metallothionein-1X	2.697	6.188
543	MT2A	MT2_HUMAN		Metallothionein-2	3.02	4.998
544	MT3	MT3_HUMAN		Metallothionein-3	11.302	8.069
545	MTBP	MTBP		Mdm2, transformed 3T3 cell double minute 2, p53 binding protein (mouse) binding protein, 104kDa	-6.284	-5.306
546	MTERFD2	MTER2_HUMAN		mTERF domain-containing protein 2	2.452	2.281
547	MTHFD2	MTDC_HUMAN		Bifunctional methylenetetrahydrofolate dehydrogenase/cyclohydrolase, mitochondrial precursor [Includes: NAD-dependent methylenetetrahydrofolate dehydrogenase	-2.735	-4.669
548	MTMR2	MTMR2_HUMAN		Myotubularin-related protein 2	-2.037	-2.203
549	MUC1	MUC1_HUMAN		Mucin-1 precursor	-2.08	-4.864
550	MVP	MVP_HUMAN		Major vault protein	2.586	2.367
551	MXD3	MAD3_HUMAN		Max-interacting transcriptional repressor MAD3	-3.389	-17.672
552	MYBL1	MYBA_HUMAN		Myb-related protein A	-4.78	-8.466
553	MYBL2	MYBB_HUMAN		Myb-related protein B	-7.918	-8.319
554	MYH6	MYH6_HUMAN		Myosin-6	-2.043	-2.146
555	MYO1B	MYO1B_HUMAN		Myosin-Ib	3.608	5.544
556	MYO9A	MYO9A		myosin IXA	-2.007	2.419
557	NAB2	NAB2_HUMAN		NGFI-A-binding protein 2	-3.231	-4.383
558	NAP1L5	NAP1L5		nucleosome assembly protein 1-like 5	2.332	3.885
559	NARS2	SYNM_HUMAN		Probable asparaginyl-tRNA synthetase, mitochondrial precursor	2.888	4.252
560	NASP	NASP_HUMAN		Nuclear autoantigenic sperm protein	-3.854	-4.812
561	NAT8	NAT8_HUMAN		Probable N-acetyltransferase 8	-3.11	-5.903
562	NCALD	NCALD_HUMAN		Neurocalcin-delta	3.563	2.537
563	NCAM1	NCA11_HUMAN		Neural cell adhesion molecule 1, 140 kDa isoform precursor	-3.017	4.415
		NCA12_HUMAN		Neural cell adhesion molecule 1, 120 kDa isoform precursor
564	NCAPD2	CND1_HUMAN		Condensin complex subunit 1	-2.943	-7.168
565	NCAPD3	CNDD3_HUMAN		Condensin-II complex subunit D3	-3.055	-3.945
566	NCAPG2	CNDG2_HUMAN		Condensin-II complex subunit G2	-4.972	-26.86
567	NCAPH	CND2_HUMAN		Condensin complex subunit 2	-7.671	-12.55
568	NCAPH2	hCAP-H2		hCAP-H2 protein	-2.643	-3.887
569	NCOA3	NCOA3_HUMAN		Nuclear receptor coactivator 3	2.085	3.061
570	NDC80	KNTC2_HUMAN		Kinetochore protein Hec1	-54.129	-170.217
571	NEFL	NFL_HUMAN		Neurofilament light polypeptide	7.462	13.43
572	NEGR1	NEGR1_HUMAN		Neuronal growth regulator 1 precursor	-2.561	-3.819
573	NEK1	NEK1_HUMAN		Serine/threonine-protein kinase Nek1	3.175	5.91
574	NFATC1	NFAC1_HUMAN		Nuclear factor of activated T-cells, cytoplasmic 1	3.78	4.262
575	NFIC	NFIC_HUMAN		Nuclear factor 1 C-type	-2.834	-2.133
576	NGEF	NGEF_HUMAN		Ephexin-1	2.105	4.864
577	NISCH	NISCH		nischarin	-4.037	-19.469
578	NKIRAS1	KBRS1_HUMAN		NF-kappa-B inhibitor-interacting Ras-like protein 1	3.665	10.461
579	NMB	NMB_HUMAN		Neuromedin-B precursor [Contains: Neuromedin-B-32	3.82	6.314
580	NOLA2	NOLA2_HUMAN		H/ACA ribonucleoprotein complex subunit 2	-2.11	-2.067
581	NOS3	NOS3_HUMAN		Nitric-oxide synthase, endothelial	2.813	8.242
582	NPAL2	NPAL2_HUMAN		NIPA-like protein 2	-3.662	-9.506
583	NPAT	NPAT		nuclear protein, ataxia-telangiectasia locus	-2.393	-2.091
584	NPDC1	NPDC1_HUMAN		Neural proliferation differentiation and control protein 1 precursor	-2.241	-3.612
585	NPTX1	NPTX1_HUMAN		Neuronal pentraxin-1 precursor	4.492	6.653
586	NQO1	NQO1_HUMAN		NAD(P)H dehydrogenase [quinone] 1	-3.195	-2.749
587	NQO2	NQO2_HUMAN		Ribosyldihydronicotinamide dehydrogenase [quinone	2.062	5.099
588	NR2F2	COT2_HUMAN		COUP transcription factor 2	-2.561	-6.534
589	NRG2	NRG2_HUMAN		Pro-neuregulin-2, membrane-bound isoform precursor	-2.252	-3.044
590	NSUN4	NSUN4_HUMAN		Putative methyltransferase NSUN4	-2.501	-2.892
591	NT5C3L	NT5C3L		5'-nucleotidase, cytosolic III-like	-2.211	-2.071
592	NT5DC2	NT5D2_HUMAN		5'-nucleotidase domain-containing protein 2	-2.52	-2.955
593	NUBP1	NUBP1_HUMAN		Nucleotide-binding protein 1	-2.232	2.697
594	NUCKS1	NUCKS_HUMAN		Nuclear ubiquitous casein and cyclin-dependent kinases substrate	-2.691	-2.661
595	NUDT18	NUDT18		NUDT18	2.017	3.026
596	NUF2	NUF2_HUMAN		Kinetochore protein Nuf2	-3.311	-26.097
597	NUP107	NU107_HUMAN		Nuclear pore complex protein Nup107	-2.678	-2.93
598	NUP85	NUP85		nucleoporin 85kDa	-3.099	-3.023
599	NUPR1	NUPR1_HUMAN		Nuclear protein 1	-4.5	-7.597
600	NUSAP1	NUSAP_HUMAN		Nucleolar and spindle-associated protein 1	-11.913	-53.071
601	NXT1	NXT1_HUMAN		NTF2-related export protein 1	-2.77	-3.978
602	OAT	OAT_HUMAN		Ornithine aminotransferase, mitochondrial precursor	-2.637	-2.027
603	OBFC1	OBFC1_HUMAN		Oligonucleotide/oligosaccharide-binding fold-containing protein 1	-2.763	-2.614
604	OBSL1	OBSL1_HUMAN		Obscurin-like protein 1 precursor	-2.048	-5.131
605	OLFML3	OLFL3_HUMAN		Olfactomedin-like protein 3 precursor	2.671	6.293
606	OPLAH	OPLA_HUMAN		5-oxoprolinase	2.221	2.658
607	ORC1L	ORC1_HUMAN		Origin recognition complex subunit 1	-19.551	-25.779
608	ORC6L	ORC6_HUMAN		Origin recognition complex subunit 6	-3.659	-4.025
609	OTUD7B	OTU7B_HUMAN		OTU domain-containing protein 7B	3.44	2.666
610	P2RX2	P2RX2_HUMAN		P2X purinoceptor 2	-2.49	-12.655
611	PACRG	PACRG_HUMAN		Parkin coregulated gene protein	5.441	6.151
612	PADI2	PADI2_HUMAN		Protein-arginine deiminase type-2	2.117	5.322
613	PANK1	PANK1_HUMAN		Pantothenate kinase 1	-3.602	-4.129
614	PARP9	PARP9_HUMAN		Poly [ADP-ribose] polymerase 9	-3.059	-3.239
615	PARVA	PARVA_HUMAN		Alpha-parvin	-3.649	-15.06
616	PASK	PASK_HUMAN		PAS domain-containing serine/threonine-protein kinase	-4.294	-4.749
617	PATZ1	PATZ1_HUMAN		POZ-, AT hook-, and zinc finger-containing protein 1	-2.655	-29.978
618	PBK	TOPK_HUMAN		Lymphokine-activated killer T-cell-originated protein kinase	-15.948	-42.442
619	PBXIP1	PBIP1_HUMAN		Pre-B-cell leukemia transcription factor-interacting protein 1	4.056	9.495
620	PCAF	PCAF_HUMAN		Histone acetyltransferase PCAF	-2.971	-5.002
621	PCBD1	PHS_HUMAN		Pterin-4-alpha-carbinolamine dehydratase	-4.081	-16.749
622	PCDHA11	PCDAB_HUMAN		Protocadherin alpha 11 precursor	-2.434	-2.477
623	PCK2	PPCKM_HUMAN		Phosphoenolpyruvate carboxykinase [GTP], mitochondrial precursor	-2.353	-4.31
624	PCNA	PCNA_HUMAN		Proliferating cell nuclear antigen	-2.932	-2.951
625	PDE8A	PDE8A_HUMAN		High affinity cAMP-specific and IBMX-insensitive 3',5'-cyclic phosphodiesterase 8A	-2.906	-3.47
626	PDHX	ODPX_HUMAN		Pyruvate dehydrogenase protein X component, mitochondrial precursor	-2.043	-2.064
627	PEX10	PEX10_HUMAN		Peroxisome assembly protein 10	2.292	4.19
628	PFKP	K6PP_HUMAN		6-phosphofructokinase type C	-2.317	-2.024
629	PFN1	PROF1_HUMAN		Profilin-1	-2.161	-2.109
630	PHF14	PHF14_HUMAN		PHD finger protein 14	-2.156	-2.007
631	PHF15	JADE2_HUMAN		Protein Jade-2	-2.105	-4.421
632	PHF7	PHF7_HUMAN		PHD finger protein 7	2.8	10.953
633	PHGDH	SERA_HUMAN		D-3-phosphoglycerate dehydrogenase	-3.06	-2.654
634	PHOSPHO1	PHOP1_HUMAN		Phosphoethanolamine/phosphocholine phosphatase	2.136	3.72
635	PI16	PI16_HUMAN		Peptidase inhibitor 16 precursor	-2.042	-2.949
636	PIGK	GPI8_HUMAN		GPI-anchor transamidase precursor	-2.68	-3.637
637	PIGQ	PIGQ_HUMAN		Phosphatidylinositol N-acetylglucosaminyltransferase subunit Q	-2.334	-3.149
638	PIK3IP1	P3IP1_HUMAN		Phosphoinositide-3-kinase-interacting protein 1 precursor	-3.226	-3.877
639	PKMYT1	PMYT1_HUMAN		Membrane-associated tyrosine- and threonine-specific cdc2-inhibitory kinase	-3.987	-17.367
640	PKP3	PKP3_HUMAN		Plakophilin-3	-2.777	-17.314
641	PLDN	PLDN_HUMAN		Pallidin	2.782	2.171
642	PLEKHB1	PKHB1_HUMAN		Pleckstrin homology domain-containing family B member 1	3.812	11.983
643	PLEKHG2	PKHG2_HUMAN		Pleckstrin homology domain-containing family G member 2	2.406	2.596
644	PLK1	PLK1_HUMAN		Serine/threonine-protein kinase PLK1	-11.178	-20.424
645	PLK2	PLK2_HUMAN		Serine/threonine-protein kinase PLK2	3.332	3.072
646	PLK4	PLK4_HUMAN		Serine/threonine-protein kinase PLK4	-6.116	-13.744
647	PLP2	PLP2_HUMAN		Proteolipid protein 2	-2.199	-3.702
648	PLS1	PLSI_HUMAN		Plastin-1	2.263	4.207
649	PLTP	PLTP_HUMAN		Phospholipid transfer protein precursor	8.742	57.94
650	PMF1	PMF1_HUMAN		Polyamine-modulated factor 1	-6.261	-8.34
651	PMM2	PMM2_HUMAN		Phosphomannomutase 2	-2.32	-2.29
652	POLA2	DPOA2_HUMAN		DNA polymerase subunit alpha B	3.896	3.602
653	POLB	DPOLB_HUMAN		DNA polymerase beta	-3.581	-4.164
654	POLD1	DPOD1_HUMAN		DNA polymerase delta catalytic subunit	-5.204	-5.817
655	POLD3	DPOD3_HUMAN		DNA polymerase subunit delta-3	-2.63	-2.594
656	POLE	DPOE1_HUMAN		DNA polymerase epsilon catalytic subunit A	-5.054	-9.569
657	POLE2	DPOE2_HUMAN		DNA polymerase epsilon subunit 2	-4.466	-5.967
658	POLE3	DPOE3_HUMAN		DNA polymerase epsilon subunit 3	-2.579	-2.898
659	PON2	PON2_HUMAN		Serum paraoxonase/arylesterase 2	-3.584	-5.271
660	PPARA	PPARA_HUMAN		Peroxisome proliferator-activated receptor alpha	2.133	3.191
661	PPM1J	PPM1J_HUMAN		Protein phosphatase 1J	3.006	3.04
662	PPP1R16A	PP16A_HUMAN		Protein phosphatase 1 regulatory subunit 16A	-2.422	-2.079
663	PPP1R1B	PPR1B_HUMAN		Protein phosphatase 1 regulatory subunit 1B	2.158	54.368
664	PPP2R2A	2ABA_HUMAN		Serine/threonine-protein phosphatase 2A 55 kDa regulatory subunit B alpha isoform	2.102	2.174
665	PPP2R4	PTPA_HUMAN		Serine/threonine-protein phosphatase 2A regulatory subunit B'	2.449	-3.535
666	PPRC1	PPRC1_HUMAN		Peroxisome proliferator-activated receptor gamma coactivator-related protein 1	-2.524	-2.067
667	PRC1	PRC1_HUMAN		Protein regulator of cytokinesis 1	-6	-16.032
668	PRG2	PRG2		plasticity-related gene 2	2.431	2.993
669	PRKAG2	AAKG2_HUMAN		5'-AMP-activated protein kinase subunit gamma-2	-13.619	-2.154
670	PRKAR1B	KAP1_HUMAN		cAMP-dependent protein kinase type I-beta regulatory subunit	-2.086	-2.168
671	PRPS2	PRPS2_HUMAN		Ribose-phosphate pyrophosphokinase 2	-2.229	-2.191
672	PRRT1	PRRT1_HUMAN		Proline-rich transmembrane protein 1	-2.551	-5.661
673	PSAP	SAP_HUMAN		Proactivator polypeptide precursor [Contains: Saposin-A	3.953	4.137
674	PSAT1	SERC_HUMAN		Phosphoserine aminotransferase	-2.027	-2.258
675	PSMB8	PSB8_HUMAN		Proteasome subunit beta type-8 precursor	-2.542	-6.089
676	PSPH	SERB_HUMAN		Phosphoserine phosphatase	-2.413	-3.267
677	PSRC1	PSRC1_HUMAN		Proline/serine-rich coiled-coil protein 1	-3.236	-4.064
678	PTGER3	PE2R3_HUMAN		Prostaglandin E2 receptor EP3 subtype	7.043	6.496
679	PTGES	PTGES_HUMAN		Prostaglandin E synthase	2.484	4.329
680	PTN	PTN_HUMAN		Pleiotrophin precursor	-4.03	-3.834
681	PTPLB	PTPLB		protein tyrosine phosphatase-like (proline instead of catalytic arginine), member b	-5.921	-6.867
682	PTPRN2	PTPR2_HUMAN		Receptor-type tyrosine-protein phosphatase N2 precursor	-2.082	-2.632
683	PTS	PTPS_HUMAN		6-pyruvoyl tetrahydrobiopterin synthase	3.022	4.321
684	PTTG1	PTTG1_HUMAN		Securin	-8.183	-12.504
685	PYGL	PYGL_HUMAN		Glycogen phosphorylase, liver form	2.767	13.686
686	QPCTL	QPCTL_HUMAN		Glutaminyl-peptide cyclotransferase-like protein	-3.039	-2.031
687	QRICH2	QRIC2_HUMAN		Glutamine-rich protein 2	-5.855	-30.881
688	R3HDM1	R3HD1_HUMAN		R3H domain-containing protein 1	-2.103	-3.642
689	RAB11FIP4	RFIP4_HUMAN		Rab11 family-interacting protein 4	-3.891	-7.832
690	RAB22A	RB22A_HUMAN		Ras-related protein Rab-22A	-2.075	-3.332
691	RAB33A	RB33A_HUMAN		Ras-related protein Rab-33A	-2.186	-3.919
692	RAB3A	RAB3A_HUMAN		Ras-related protein Rab-3A	3.089	7.471
693	RAB3B	RAB3B_HUMAN		Ras-related protein Rab-3B	4.483	4.701
694	RACGAP1	RGAP1_HUMAN		Rac GTPase-activating protein 1	-2.142	-9.549
695	RAD1	RAD1_HUMAN		Cell cycle checkpoint protein RAD1	-2.2	-3.556
696	RAD18	RAD18_HUMAN		E3 ubiquitin-protein ligase RAD18	-2.489	-3.212
697	RAD51AP1	R51A1_HUMAN		RAD51-associated protein 1	-8.139	-10.575
698	RAD54L	RAD54_HUMAN		DNA repair and recombination protein RAD54-like	-7.871	-10.395
699	RAMP2	RAMP2_HUMAN		Receptor activity-modifying protein 2 precursor	-2.101	-3.518
700	RAPGEF5	RPGF5_HUMAN		Rap guanine nucleotide exchange factor 5	2.013	-3.339
701	RAPSN	RAPSN_HUMAN		43 kDa receptor-associated protein of the synapse	-3.478	-3.369
702	RASGRP2	RASGRP2		RAS guanyl releasing protein 2 (calcium and DAG-regulated)	3.557	18.627
703	RASL12	RASL12		RAS-like, family 12	2.552	3.793
704	RBBP8	RBBP8_HUMAN		Retinoblastoma-binding protein 8	-3.371	-4.199
705	RBM11	RBM11_HUMAN		Putative RNA-binding protein 11	2.926	8.037
706	RBMS3	RBMS3_HUMAN		RNA-binding motif, single-stranded-interacting protein 3	-2.276	-11.879
707	RBMX	HNRPG_HUMAN		Heterogeneous nuclear ribonucleoprotein G	-4.898	-6.467
708	RCBTB2	RCBT2_HUMAN		RCC1 and BTB domain-containing protein 2	-9.256	-27.843
709	RECQL4	RECQ4_HUMAN		ATP-dependent DNA helicase Q4	-10.61	-9.794
710	RFC3	RFC3_HUMAN		Replication factor C subunit 3	-5.296	-11.069
711	RFC4	RFC4_HUMAN		Replication factor C subunit 4	-2.734	-2.726
712	RFC5	RFC5_HUMAN		Replication factor C subunit 5	-5.539	-5.52
713	RGS10	RGS10_HUMAN		Regulator of G-protein signaling 10	4.939	9.174
714	RGS2	RGS2_HUMAN		Regulator of G-protein signaling 2	-2.403	10.419
715	RGS3	RGS3_HUMAN		Regulator of G-protein signaling 3	-2.113	2.928
716	RHCE	RHCE_HUMAN		Blood group Rh(CE) polypeptide	5.142	4.447
717	RHD	RHD_HUMAN		Blood group Rh(D) polypeptide	5.142	4.447
718	RHPN2	RHPN2_HUMAN		Rhophilin-2	2.39	2.622
719	RIMBP2	RIMB2_HUMAN		RIM-binding protein 2	-2.101	-5.414
720	RIOK1	RIOK1_HUMAN		Serine/threonine-protein kinase RIO1	-2.091	-2.037
721	RNASE4	RNAS4_HUMAN		Ribonuclease 4 precursor	12.402	32.197
722	RNASEH2B	RNH2B_HUMAN		Ribonuclease H2 subunit B	-5.847	-5.674
723	RND2	RND2_HUMAN		Rho-related GTP-binding protein RhoN precursor	2.794	3.079
724	RORC	RORG_HUMAN		Nuclear receptor ROR-gamma	-3.239	-5.827
725	RP4-692D3.1	RP4-692D3.1		hypothetical protein LOC80098	-5.673	-5.1
726	RP5-1022P6.2	KIAA1434		hypothetical protein LOC56261	2.915	4.739
727	RPA2	RFA2_HUMAN		Replication protein A 32 kDa subunit	-3.391	-5.462
728	RPL35A	RL35A_HUMAN		60S ribosomal protein L35a	-2.147	-3.604
729	RPLP1	RLA1_HUMAN		60S acidic ribosomal protein P1	-4.895	-5.68
730	RPP21	RPP21_HUMAN		Ribonuclease P protein subunit p21	-2.889	-2.391
731	RPP25	RPP25_HUMAN		Ribonuclease P protein subunit p25	-2.09	-4.563
732	RRAS	RRAS_HUMAN		Ras-related protein R-Ras precursor	2.837	4.405
733	RRM1	RIR1_HUMAN		Ribonucleoside-diphosphate reductase large subunit	-4.588	-7.054
734	RRM2	RIR2_HUMAN		Ribonucleoside-diphosphate reductase subunit M2	-12.912	-160.915
735	RRP15	RRP15_HUMAN		RRP15-like protein	-2.831	-3.425
736	SAMD10	SAM10_HUMAN		Sterile alpha motif domain-containing protein 10	-2.06	-7.889
737	SARDH	SARDH_HUMAN		Sarcosine dehydrogenase, mitochondrial precursor	-2.376	-2.401
738	SCAMP1	SCAM1_HUMAN		Secretory carrier-associated membrane protein 1	3.853	-3.987
739	SCXB	LOC642658		similar to Basic helix-loop-helix transcription factor scleraxis	-4.606	-5.981
740	SDF4	CAB45_HUMAN		45 kDa calcium-binding protein precursor	-2.033	-2.291
741	SELENBP1	SBP1_HUMAN		Selenium-binding protein 1	14.577	25.455
742	SEMA3B	SEM3B_HUMAN		Semaphorin-3B precursor	-2.843	-2.619
743	SEMA4A	SEM4A_HUMAN		Semaphorin-4A precursor	2.451	2.077
744	SEMA6A	SEM6A_HUMAN		Semaphorin-6A precursor	6.14	2.779
745	SEPHS1	SPS1_HUMAN		Selenide, water dikinase 1	-2.586	-3.291
746	SEPT8	SEPT8_HUMAN		Septin-8	2.488	-3.938
747	SERPINI1	NEUS_HUMAN		Neuroserpin precursor	3.022	7.344
748	SETD1B	KIAA1076		hypothetical protein LOC23067	-2.371	-6.821
749	SFRS6	SFRS6_HUMAN		Splicing factor, arginine/serine-rich 6	-2.03	-2.089
750	SFRS8	SFRS8_HUMAN		Splicing factor, arginine/serine-rich 8	-2.083	-2.842
751	SGOL1	SGOL1_HUMAN		Shugoshin-like 1	-7.262	-15.546
752	SH3D19	SH3D19		SH3 domain protein D19	2.231	2.132
753	SH3GL3	SH3G3_HUMAN		Endophilin-A3	-2.393	-2.593
754	SH3KBP1	SH3K1_HUMAN		SH3 domain-containing kinase-binding protein 1	2.8	40.719
755	SIRT4	SIRT4_HUMAN		NAD-dependent deacetylase sirtuin-4	2.013	3.221
756	SLBP	SLBP_HUMAN		Histone RNA hairpin-binding protein	-2.793	-3.181
757	SLC18A1	VMAT1_HUMAN		Chromaffin granule amine transporter	-6.834	-82.613
758	SLC20A1	S20A1_HUMAN		Sodium-dependent phosphate transporter 1	-2.855	-2.095
759	SLC25A13	CMC2_HUMAN		Calcium-binding mitochondrial carrier protein Aralar2	-3.083	-2.951
760	SLC25A3	MPCP_HUMAN		Phosphate carrier protein, mitochondrial precursor	-2.36	-4.097
761	SLC29A2	S29A2_HUMAN		Equilibrative nucleoside transporter 2	-2.131	-2.274
762	SLC38A2	SLC38A2		solute carrier family 38, member 2	-3.891	-7.832
763	SLC39A6	S39A6_HUMAN		Zinc transporter SLC39A6 precursor	-2.998	-3.636
764	SLC6A9	SC6A9_HUMAN		Sodium- and chloride-dependent glycine transporter 1	-2.373	-15.162
765	SLC9A3R1	NHERF_HUMAN		Ezrin-radixin-moesin-binding phosphoprotein 50	2.4	2.635
766	SLFN11	SLN11_HUMAN		Schlafen family member 11	-7.874	-9.218
767	SLIT3	SLIT3_HUMAN		Slit homolog 3 protein precursor	3.301	-21.336
768	SMC2	SMC2_HUMAN		Structural maintenance of chromosomes protein 2	-9.388	-18.358
769	SMC4	SMC4_HUMAN		Structural maintenance of chromosomes protein 4	-8.129	-25.196
770	SMYD3	SMYD3_HUMAN		SET and MYND domain-containing protein 3	2.022	4.519
771	SNRPN	RSMN_HUMAN		Small nuclear ribonucleoprotein-associated protein N	-2.121	-2.403
772	SNURF	SNURF		SNRPN upstream reading frame	-2.121	-2.403
773	SPAG5	SPAG5_HUMAN		Sperm-associated antigen 5	-7.425	-30.146
774	SPATA6	SPAT6_HUMAN		Spermatogenesis-associated protein 6 precursor	2.246	6.089
775	SPC24	SPC24_HUMAN		Kinetochore protein Spc24	-8.357	-11.632
776	SPC25	SPC25_HUMAN		Kinetochore protein Spc25	-7.542	-11.287
777	SPCS3	SPCS3_HUMAN		Signal peptidase complex subunit 3	-2.914	307.5
778	SPG3A	ATLA1_HUMAN		Atlastin-1	-3.364	-3.692
779	SPHK1	SPHK1_HUMAN		Sphingosine kinase 1	5.177	19.341
780	SPN	LEUK_HUMAN		Leukosialin precursor	14.435	10.419
781	SPOCK2	TICN2_HUMAN		Testican-2 precursor	-2.143	-2.714
782	SPP2	SPP24_HUMAN		Secreted phosphoprotein 24 precursor	-2.273	-7.369
783	SPR	SPRE_HUMAN		Sepiapterin reductase	-3.799	-7.768
784	SRC	SRC_HUMAN		Proto-oncogene tyrosine-protein kinase Src	-2.286	-5.815
785	SSBP3	SSBP3_HUMAN		Single-stranded DNA-binding protein 3	2.927	2.18
786	SSX2IP	ADIP_HUMAN		Afadin- and alpha-actinin-binding protein	-2.072	-2.648
787	ST7	ST7		suppression of tumorigenicity 7	-5.397	-2.523
788	ST8SIA3	SIA8C_HUMAN		Sia-alpha-2,3-Gal-beta-1,4-GlcNAc-R:alpha 2,8-sialyltransferase	-3.036	-2.177
789	STAG2	STAG2_HUMAN		Cohesin subunit SA-2	-2.585	-2.718
790	STAT1	STAT1_HUMAN		Signal transducer and activator of transcription 1-alpha/beta	-2.353	-2.369
791	STAT3	STAT3_HUMAN		Signal transducer and activator of transcription 3	2.172	2.998
792	STAT6	STAT6_HUMAN		Signal transducer and activator of transcription 6	-3.231	-4.383
793	STC2	STC2_HUMAN		Stanniocalcin-2 precursor	-3.164	-2.72
794	STK32C	STK32C		serine/threonine kinase 32C	-2.809	-3.592
		ST32C_HUMAN		Serine/threonine-protein kinase 32C
795	STMN1	STMN1_HUMAN		Stathmin	-3.362	-4.079
796	STXBP1	STXB1_HUMAN		Syntaxin-binding protein 1	2.356	2.492
797	STYXL1	STYL1_HUMAN		Serine/threonine/tyrosine-interacting-like protein 1	12.947	9.275
798	SULT2B1	ST2B1_HUMAN		Sulfotransferase family cytosolic 2B member 1	-2.063	-4.012
799	SUMF1	SUMF1_HUMAN		Sulfatase-modifying factor 1 precursor	-2.609	-3.181
800	SURF4	SURF4_HUMAN		Surfeit locus protein 4	-2.084	-2.473
801	SUSD2	SUSD2_HUMAN		Sushi domain-containing protein 2 precursor	3.82	4.646
802	SUV39H1	SUV91_HUMAN		Histone-lysine N-methyltransferase SUV39H1	-3.425	-6.552
803	SV2B	SV2B_HUMAN		Synaptic vesicle glycoprotein 2B	3.788	5.841
804	SYCN	SYCN_HUMAN		Syncollin precursor	2.158	3.182
805	SYCP3	SYCP3_HUMAN		Synaptonemal complex protein 3	-3.978	-2.22
806	SYNCRIP	HNRPQ_HUMAN		Heterogeneous nuclear ribonucleoprotein Q	-2.646	-2.372
807	SYT1	SYT1_HUMAN		Synaptotagmin-1	-2.145	-3.547
808	SYT13	SYT13_HUMAN		Synaptotagmin-13	5.271	8.602
809	SYT5	SYT5_HUMAN		Synaptotagmin-5	-3.322	-4.562
810	TACC3	TACC3_HUMAN		Transforming acidic coiled-coil-containing protein 3	-12.4	-43.676
811	TAGLN3	TAGL3_HUMAN		Transgelin-3	-2.169	-4.296
812	TBX4	TBX4_HUMAN		T-box transcription factor TBX4	-2.05	-4.826
813	TCEA3	TCEA3_HUMAN		Transcription elongation factor A protein 3	5.82	3.77
814	TCEAL3	TCAL3_HUMAN		Transcription elongation factor A protein-like 3	3.96	5.413
815	TCF19	TCF19_HUMAN		Transcription factor 19	-3.137	-3.328
816	TCF25	TCF25_HUMAN		Transcription factor 25	-2.06	-3.825
817	TCF4	ITF2_HUMAN		Transcription factor 4	2.044	-2.315
818	TCN2	TCO2_HUMAN		Transcobalamin-2 precursor	2.289	2.441
819	TDRD3	TDRD3_HUMAN		Tudor domain-containing protein 3	-2.41	-6.381
820	TEKT1	TEKT1_HUMAN		Tektin-1	2.94	3.506
821	TERF1	TERF1_HUMAN		Telomeric repeat-binding factor 1	-3.142	-2.999
822	TEX14	TEX14_HUMAN		Testis-expressed protein 14	-2.621	-3.358
823	TFAP4	TFAP4_HUMAN		Transcription factor AP-4	-2.024	-2.57
824	TFCP2L1	TF2L1_HUMAN		Transcription factor CP2-like protein 1	-3.098	-5.189
825	TFPI	TFPI1_HUMAN		Tissue factor pathway inhibitor precursor	2.237	2.943
826	TFR2	TFR2_HUMAN		Transferrin receptor protein 2	3.622	6.027
827	TGFB1I1	TGFI1_HUMAN		Transforming growth factor beta-1-induced transcript 1 protein	-2.935	-3.054
828	TGFB2	TGFB2_HUMAN		Transforming growth factor beta-2 precursor	-2.831	-3.425
829	TGFBI	BGH3_HUMAN		Transforming growth factor-beta-induced protein ig-h3 precursor	4.389	2.978
830	THBS3	TSP3_HUMAN		Thrombospondin-3 precursor	-2.08	-4.864
831	THEM2	THEM2_HUMAN		Thioesterase superfamily member 2	2.95	5.399
832	THNSL1	THNS1_HUMAN		Threonine synthase-like 1	2.175	4.692
833	THOC4	THOC4_HUMAN		THO complex subunit 4	-2.483	-2.565
834	TIMELESS	TIM_HUMAN		Protein timeless homolog	-3.057	-3.128
835	TIMM17B	TI17B_HUMAN		Mitochondrial import inner membrane translocase subunit Tim17-B	-2.035	-2.682
836	TIMM22	TIM22_HUMAN		Mitochondrial import inner membrane translocase subunit Tim22	-2.232	-2.371
837	TINAGL1	TINAL_HUMAN		Tubulointerstitial nephritis antigen-like precursor	2.262	3.012
838	TKT	TKT_HUMAN		Transketolase	-2.259	-3.308
839	TLR4	TLR4_HUMAN		Toll-like receptor 4 precursor	-2.773	-2.962
840	TMPRSS6	TMPS6_HUMAN		Transmembrane protease, serine 6	3.141	4.492
841	TNPO1	TNPO1_HUMAN		Transportin-1	-2.4	-3.468
842	TNRC6A	TNR6A_HUMAN		Trinucleotide repeat-containing gene 6A protein	-2.531	-4.743
843	TOMM34	OM34_HUMAN		Mitochondrial import receptor subunit TOM34	-2.049	-2.094
844	TOP2A	TOP2A_HUMAN		DNA topoisomerase 2-alpha	-16.804	-178.71
845	TOPBP1	TOPB1_HUMAN		DNA topoisomerase 2-binding protein 1	-4.73	-16.448
846	TOR1AIP2	TOIP2_HUMAN		Torsin-1A-interacting protein 2	2.522	3.554
847	TP53	P53_HUMAN		Cellular tumor antigen p53	-2.201	-2.023
848	TP53I11	P5I11_HUMAN		Tumor protein p53-inducible protein 11	2.269	2.632
849	TPD52L1	TPD53_HUMAN		Tumor protein D53	2.512	13.013
850	TPM1	TPM1_HUMAN		Tropomyosin alpha-1 chain	-3.552	-9.736
851	TPPP3	TPPP3_HUMAN		Tubulin polymerization-promoting protein family member 3	6.823	4.241
852	TRAF3IP2	CIKS_HUMAN		Adapter protein CIKS	-2.307	-3.622
853	TRAIP	TRAIP_HUMAN		TRAF-interacting protein	-6.518	-10.814
854	TRIM34	TRI34_HUMAN		Tripartite motif-containing protein 34	2.103	2.103
855	TRIM6	TRIM6_HUMAN		Tripartite motif-containing protein 6	2.103	2.103
856	TRIP13	TRP13_HUMAN		Thyroid receptor-interacting protein 13	-5.304	-9.51
857	TRPC3	TRPC3_HUMAN		Short transient receptor potential channel 3	-3.205	-15.082
858	TSC22D4	T22D4_HUMAN		TSC22 domain family protein 4	3.204	6.107
859	TSSC1	TSSC1_HUMAN		Protein TSSC1	-2.642	-3.66
860	TTBK1	TTBK1_HUMAN		Tau-tubulin kinase 1	2.471	3.2
861	TTK	TTK_HUMAN		Dual specificity protein kinase TTK	-92.782	-189.083
862	TTMB	TTMB		-	-5.096	-21.055
863	TTYH2	TTYH2__94015		tweety homolog 2 (Drosophila)	4.923	27.259
864	TUBB6	TBB6_HUMAN		Tubulin beta-6 chain	-3.008	-3.167
865	TUBE1	TBE_HUMAN		Tubulin epsilon chain	-4.526	-6.318
866	TUBGCP3	GCP3_HUMAN		Gamma-tubulin complex component 3	-2.482	-2.297
867	TUFT1	TUFT1_HUMAN		Tuftelin	5.988	2.263
868	TYMS	TYSY_HUMAN		Thymidylate synthase	-3.643	-2.568
869	UBE2C	UBE2C_HUMAN		Ubiquitin-conjugating enzyme E2 C	-12.849	-51.514
870	UBE2E3	UB2E3_HUMAN		Ubiquitin-conjugating enzyme E2 E3	-2.067	-2.252
871	UBE2T	UBE2T_HUMAN		Ubiquitin-conjugating enzyme E2 T	-9.781	-24.153
872	UBL7	UBL7_HUMAN		Ubiquitin-like protein 7	2.734	3.426
873	UCHL1	UCHL1_HUMAN		Ubiquitin carboxyl-terminal hydrolase isozyme L1	-2.265	-2.315
874	UGDH	UGDH_HUMAN		UDP-glucose 6-dehydrogenase	-3.307	-2.748
875	UHRF1	UHRF1_HUMAN		E3 ubiquitin-protein ligase UHRF1	-7.592	-10.021
876	UNC5B	UNC5B_HUMAN		Netrin receptor UNC5B precursor	-2.228	-3.281
877	UNC5C	UNC5C_HUMAN		Netrin receptor UNC5C precursor	-2.238	-3.412
878	UNG	UNG_HUMAN		Uracil-DNA glycosylase	-2.315	-2.658
879	UPF3B	REN3B_HUMAN		Regulator of nonsense transcripts 3B	4.73	3.513
880	UPK3A	UPK3A_HUMAN		Uroplakin-3A precursor	4.504	7.943
881	UROD	DCUP_HUMAN		Uroporphyrinogen decarboxylase	2.316	2.84
882	USF2	USF2_HUMAN		Upstream stimulatory factor 2	-2.376	-3.635
883	USP1	UBP1_HUMAN		Ubiquitin carboxyl-terminal hydrolase 1	-2.321	-3.3
884	VAMP4	VAMP4_HUMAN		Vesicle-associated membrane protein 4	-3.384	-2.771
885	VAMP8	VAMP8_HUMAN		Vesicle-associated membrane protein 8	-2.93	-9.295
886	VPREB3	VPRE3_HUMAN		Pre-B lymphocyte protein 3 precursor	2.097	10.169
887	VRK1	VRK1_HUMAN		Serine/threonine-protein kinase VRK1	-3.275	-4.88
888	WDR13	WDR13_HUMAN		WD repeat-containing protein 13	-2.324	-2.94
889	WDR25	WDR25_HUMAN		WD repeat-containing protein 25	2.216	2.016
890	WDR34	WDR34_HUMAN		WD repeat-containing protein 34	2.346	2.89
891	WDR51A	WD51A_HUMAN		WD repeat-containing protein 51A	-10.42	-13.56
892	WFDC2	WFDC2_HUMAN		WAP four-disulfide core domain protein 2 precursor	-3.321	-4.198
893	WFS1	WFS1_HUMAN		Wolframin	2.029	3.583
894	WHSC1	NSD2_HUMAN		Probable histone-lysine N-methyltransferase NSD2	-2.658	-3.08
895	WNK2	WNK2_HUMAN		Serine/threonine-protein kinase WNK2	3.601	-2.1
896	XPA	XPA_HUMAN		DNA-repair protein complementing XP-A cells	3.554	2.718
897	ZADH2	ZADH2_HUMAN		Zinc-binding alcohol dehydrogenase domain-containing protein 2	2.458	2.468
898	ZBED3	ZBED3_HUMAN		Zinc finger BED domain-containing protein 3	-2.949	-2.168
899	ZBTB2	ZBTB2_HUMAN		Zinc finger and BTB domain-containing protein 2	-2.914	-4.783
900	ZBTB20	ZBT20_HUMAN		Zinc finger and BTB domain-containing protein 20	-2.162	-2.548
901	ZC3H7B	Z3H7B_HUMAN		Zinc finger CCCH domain-containing protein 7B	-3.962	-9.682
902	ZCCHC12	ZCH12_HUMAN		Zinc finger CCHC domain-containing protein 12	3.361	18.14
903	ZHX1	ZHX1_HUMAN		Zinc fingers and homeoboxes protein 1	-2.06	-3.825
904	ZHX2	ZHX2_HUMAN		Zinc fingers and homeoboxes protein 2	-2.311	-5.022
905	ZMYND8	PKCB1_HUMAN		Protein kinase C-binding protein 1	-2.063	-6.992
906	ZNF189	ZN189_HUMAN		Zinc finger protein 189	-2.017	-2.197
907	ZNF213	ZN213_HUMAN		Zinc finger protein 213	2.039	2.464
908	ZNF367	ZN367_HUMAN		Zinc finger protein 367	-8.808	-8.8
909	ZNF423	ZN423_HUMAN		Zinc finger protein 423	-2.414	-2.119
910	ZNF467	ZN467_HUMAN		Zinc finger protein 467	-2.071	-3.322
911	ZNF532	ZN532_HUMAN		Zinc finger protein 532	-2.383	-4.972
912	ZNFX1	ZNFX1_HUMAN		NFX1-type zinc finger-containing protein 1	2.597	-3.065
		Legend:
